# Supplementary material for: Unraveling Gene Fusions for Drug Repositioning in High-Risk Neuroblastoma
Source: Front Pharmacol. 2021 Apr 23;12:608778. doi: 10.3389/fphar.2021.608778 (PMC8105087; doi:10.3389/fphar.2021.608778)
Supplement: Supplementary file 2 [file table9.xlsx]

## Sheet: SOAPfuse
Gene_Symbol	logFC	PValue
MYCNOS	4.24742	1.24667e-23
MYCN	3.60368	4.8117e-29
SLC30A3	3.47515	7.9605e-22
VAX2	3.383	3.55366e-23
ODC1	3.20295	1.84354e-23
PHGDH	3.11021	9.47673e-30
DLX5	3.08905	5.52595e-16
NBAS	2.99896	1.02775e-12
TSSC2	2.99888	1.28136e-21
NCAN	2.92632	5.13316e-18
SLCO4A1	2.91971	1.53852e-24
DDX1	2.84081	1.17462e-09
NMU	2.8324	8.41654e-13
TRIM54	2.82547	1.77199e-13
PLEKHG4B	2.82222	3.48921e-18
LINC00839	2.77785	1.93211e-21
PRRX2	2.70964	2.49405e-16
MIR3648	2.66723	4.11738e-13
CCNYL2	2.64491	6.96611e-19
SLC38A5	2.62808	6.10923e-26
CRYGD	2.61687	1.50896e-14
RPL22L1	2.59497	5.19035e-35
TWIST1	2.5674	4.31253e-16
CPLX3	2.52961	3.68318e-14
PRDM8	2.52419	6.14932e-19
ANKRD18B	2.47457	6.1455e-18
RHBG	2.46383	5.62905e-14
DLL3	2.4603	8.5385e-20
LRRN1	2.45257	1.82544e-16
TLX3	2.45199	5.34751e-10
DNAJC5G	2.41602	2.29205e-12
JPH1	2.40044	1.99815e-24
FOXC1	2.39971	1.71004e-10
NXPH2	2.35551	9.74967e-09
HK2	2.33694	1.30846e-22
EXO1	2.31211	8.2969e-43
HSPA6	2.29869	1.1324e-10
RN7SL2	2.29713	7.32682e-11
ZNF695	2.29614	8.84852e-33
ASCL1	2.21407	6.6125e-11
C19orf48	2.20906	9.8968e-42
SCRT2	2.20214	1.5142e-22
HBB	2.17554	4.52535e-09
CRABP1	2.15194	3.38122e-05
MND1	2.11044	1.17754e-37
FAM49A	2.10098	2.92067e-08
UBE2C	2.09344	2.80096e-36
CKS2	2.08788	8.43191e-39
MAD2L1	2.08099	5.4791e-42
BIRC5	2.06936	3.06798e-33
CDT1	2.06892	2.01999e-34
PSAT1	2.03962	3.52534e-27
RPL36A	2.0342	1.08506e-35
CENPA	2.02603	1.87694e-34
FAM83D	2.01495	3.94626e-38
HPDL	2.00078	1.42105e-21
ALK	1.99943	5.5436e-11
DUSP4	1.99746	3.71181e-10
DNAH14	1.99402	7.67888e-29
CPNE7	1.99212	2.01642e-09
CDKN3	1.98832	3.183e-37
CDK4	1.98799	6.563e-18
NEIL3	1.98096	5.75161e-18
GALNT14	1.97468	1.42175e-08
C8orf31	1.96946	3.08444e-12
RPL39	1.96671	8.86988e-32
SPC24	1.96437	6.42059e-41
CCNB2	1.96169	3.59501e-35
ISLR2	1.94812	2.91888e-06
PRSS12	1.94459	4.29585e-07
PRLHR	1.94144	1.6328e-06
HIST1H1C	1.92205	3.57657e-17
SLC1A5	1.91946	3.69313e-31
HOXD9	1.91728	5.52184e-16
KIF15	1.91243	5.50498e-31
CLMP	1.91173	1.42842e-14
CHEK1	1.90787	3.12842e-32
NCAPG	1.90743	7.05971e-34
BRIP1	1.90629	3.54018e-29
LINC00478	1.88831	3.37755e-10
CDCA7L	1.88732	8.37882e-18
RCOR2	1.87755	6.0233e-42
KIAA0101	1.87344	1.47349e-31
MPST	1.8719	5.27708e-39
XRCC2	1.86592	3.71991e-27
RNU1-1	1.86576	8.88828e-12
CDCA5	1.8629	1.41994e-42
UBE2S	1.86174	7.74419e-46
MYBL2	1.8556	1.93857e-29
DEPDC1B	1.85333	2.14763e-33
RRM2	1.85221	1.5371e-20
CDC45	1.85056	1.53852e-31
DHRS2	1.84862	3.99357e-07
RN7SK	1.84735	1.96488e-10
CENPF	1.84282	3.30976e-29
GINS2	1.84261	1.28997e-34
IAH1	1.83948	6.43685e-10
GEN1	1.83932	3.26937e-12
NKAIN4	1.83109	2.21451e-07
RNF150	1.82762	4.5916e-16
NPM1	1.82593	3.20804e-35
BTBD11	1.823	2.8112e-13
RPL36	1.81803	7.92665e-28
DDR2	1.81487	3.61875e-13
DLK1	1.81073	0.000130094
HMGB3	1.80995	3.52315e-47
CUX2	1.80722	1.9185e-11
ETV1	1.80135	3.07168e-07
ORC6	1.79978	4.00338e-40
POLE2	1.79589	6.4584e-38
KIF4A	1.7884	2.17061e-35
MCM2	1.78726	8.69829e-50
BLM	1.78673	1.3319e-30
NCR3LG1	1.78212	2.08589e-12
MTHFD2	1.78202	1.7479e-30
FBL	1.78049	1.66208e-35
FAM84A	1.77955	8.32755e-08
PTTG1	1.77798	6.49973e-31
RPS11	1.77721	6.9636e-34
E2F1	1.77579	8.19718e-35
FEN1	1.77386	1.35982e-43
TMEM97	1.77356	1.96671e-28
FBXO17	1.77153	2.83476e-12
MCM10	1.76751	1.21776e-31
TK1	1.75923	6.58535e-29
RPS7	1.75826	3.42708e-31
FZD2	1.75293	1.57737e-08
ASS1	1.75162	2.18821e-09
BAMBI	1.75129	9.41682e-14
AURKA	1.75026	1.7653e-33
DLGAP5	1.74721	8.77329e-29
GAL	1.747	8.16118e-08
NME1	1.74683	2.9427e-40
SMO	1.74272	1.15448e-16
RPS21	1.74238	1.15557e-31
DANCR	1.74107	1.0357e-30
RPL18A	1.73962	7.71634e-29
ERCC6L	1.73928	3.19744e-12
CDCA4	1.73869	4.9043e-40
AHCY	1.73829	4.74959e-38
SAPCD2	1.73632	2.54096e-29
CEP152	1.7334	3.27687e-25
STRA6	1.73155	3.05454e-07
ABCC4	1.73068	1.2881e-18
ZNF876P	1.72143	1.5335e-12
GSTO2	1.72092	1.19371e-08
COL26A1	1.71647	3.48492e-10
RPS2	1.71589	3.14487e-33
FAM72C	1.7051	2.35642e-17
AURKB	1.70109	5.76815e-25
RMI2	1.69415	9.50342e-36
CDCA2	1.69321	6.04581e-23
EEF1B2	1.69162	3.74863e-28
FAM72D	1.68992	2.10678e-17
SGOL1	1.68932	7.57122e-22
MRPL11	1.68834	5.95063e-48
RNASEH2A	1.68742	4.51265e-43
FAM19A5	1.68565	1.68494e-12
CCNB1	1.68321	4.78645e-34
ZNF90	1.68277	5.63184e-19
HJURP	1.67833	2.21098e-33
SNHG1	1.67777	5.83227e-25
SKA3	1.67652	6.27604e-30
RPS17	1.67401	8.34235e-27
SLC16A1	1.67166	9.03827e-32
SST	1.67098	0.000863651
SLC29A2	1.6677	5.54761e-22
NCAPH	1.66761	1.91977e-32
ASPM	1.66734	4.71199e-25
CDK1	1.66573	9.52564e-28
CENPE	1.66377	8.24915e-20
RPS15A	1.6619	1.389e-33
KIF18A	1.66163	6.4439e-23
CHAF1A	1.66147	3.04008e-42
H2AFX	1.66119	5.00708e-30
SNRPE	1.65771	1.63397e-32
PLK4	1.6537	1.41149e-36
CCT2	1.65146	7.01078e-11
SNORD3A	1.65141	4.04227e-07
RPS13	1.64906	1.43651e-36
ZNF732	1.64801	1.873e-11
CENPN	1.64246	1.39951e-26
ASPDH	1.63963	1.73506e-12
HAPLN4	1.63245	3.2798e-13
RPS3A	1.63119	3.83019e-29
PDZRN3	1.6311	3.16799e-10
TMEM74B	1.62003	8.51441e-13
PAICS	1.61774	4.7388e-40
DSCC1	1.61763	4.09351e-30
HMGB2	1.61706	1.28465e-36
PPP1R14B	1.61577	1.22184e-42
KIF20A	1.61436	4.51695e-30
VRK1	1.60877	1.29832e-31
TYMS	1.60801	1.77849e-32
NRGN	1.60424	5.27141e-12
RPL13AP5	1.60183	4.82372e-28
RPS15	1.59664	4.32187e-30
ENDOG	1.59602	3.7275e-26
KIF18B	1.58986	1.63274e-23
RNU4-2	1.58817	0.00232094
RPL29	1.58794	1.07649e-23
PLK1	1.5855	1.77014e-36
IRX5	1.583	3.77737e-07
SNORA12	1.58286	0.000249797
CENPM	1.58209	3.73184e-29
CBLN1	1.58118	9.80364e-15
RPS16	1.57356	6.51285e-32
SH3GL3	1.5712	1.8213e-10
RPL9	1.57008	5.13135e-24
SLC27A2	1.56207	6.05102e-13
RPLP1	1.55636	6.91127e-31
DCTPP1	1.5543	2.5819e-36
TMSB15A	1.55235	4.50543e-26
EFS	1.55227	1.6936e-12
RPL18	1.5519	6.76414e-30
RPL35	1.54911	5.30517e-27
GAS5	1.5478	7.85075e-17
PHF21B	1.54766	4.04009e-25
RPS3	1.54727	3.74673e-23
BUB1B	1.54689	1.01729e-31
ARHGAP11A	1.54631	2.36705e-24
TNFRSF10B	1.54573	4.13167e-17
NOL10	1.54564	2.73929e-10
ARSG	1.54452	7.53776e-12
TRIM59	1.54345	9.27662e-33
SLC12A8	1.54164	1.18133e-08
MELK	1.53954	9.61033e-29
LRBA	1.53882	3.73289e-18
GMPS	1.53878	1.49375e-42
RPS29	1.53868	2.85805e-28
NME1-NME2	1.53645	6.63082e-33
TPX2	1.53618	1.63983e-31
CCNB1IP1	1.53319	3.07844e-19
RPLP2	1.53263	3.80781e-30
RPS5	1.52836	5.57553e-25
RPL13A	1.52795	5.24822e-28
FAM162B	1.52772	1.55367e-06
FEZ2	1.52764	8.57943e-07
RPPH1	1.52687	1.96427e-09
CDC25A	1.52599	6.63043e-28
PARPBP	1.52492	3.74694e-21
RPL38	1.52449	1.7682e-30
SPC25	1.52244	2.57564e-26
RAD51	1.52216	7.30742e-30
PIF1	1.5208	5.93185e-24
RPL13	1.52066	8.90363e-25
MIR17HG	1.5205	7.17793e-13
FAM86C2P	1.51372	1.3821e-18
MPV17L	1.51306	1.2587e-15
CCNA2	1.51259	2.78299e-31
RPLP0	1.5115	9.70202e-31
CSRP2	1.50576	1.72878e-19
MYOZ3	1.50533	5.9683e-13
NR2F1	1.49933	1.13847e-06
EIF4EBP1	1.49767	3.643e-35
MKI67	1.4969	5.56525e-22
ZFAS1	1.49552	8.95339e-18
CENPW	1.49298	9.75021e-25
FAM64A	1.49198	3.87581e-21
PRDX4	1.49168	1.22036e-37
BUB1	1.49092	8.71211e-27
PDGFRA	1.48719	2.20586e-08
RPL13AP20	1.48699	1.56947e-19
TRIP13	1.485	2.5989e-32
TEAD4	1.48491	3.34598e-19
CDCA7	1.48369	1.76345e-31
RPL37	1.4832	1.88797e-24
ADAMTS17	1.48124	2.72471e-09
HRH3	1.48097	1.74602e-14
ZNF121	1.48072	3.2759e-36
HIST1H2BH	1.479	2.60494e-08
E2F8	1.47754	3.51557e-12
SNRPD2	1.47702	3.56795e-34
CBS	1.47624	2.79033e-17
MIS18A	1.4727	1.94143e-35
PMCH	1.472	1.57269e-19
SLC35G1	1.47147	2.61345e-10
TENM4	1.47013	1.37601e-08
C4orf46	1.46844	2.90304e-36
RPSA	1.46823	9.88816e-24
FLNC	1.46683	1.18964e-08
TMA16	1.46652	1.16934e-28
POLA2	1.46319	9.21275e-43
KIF11	1.46274	1.38365e-23
FAM72B	1.46202	2.16775e-18
PBK	1.46192	9.77481e-23
RPS19	1.46034	1.12265e-29
CDC20	1.45798	1.57941e-19
RPS24	1.45331	1.23113e-20
RPL24	1.45279	2.55399e-25
RAD51AP1	1.45208	3.6928e-25
LINC00221	1.44946	1.62322e-07
RPL39L	1.44893	2.1549e-16
LY6H	1.44641	0.000198113
WDR62	1.44378	6.54791e-27
RPL35A	1.44332	3.09506e-24
IGF2BP1	1.4428	1.19333e-08
GINS1	1.4426	7.20525e-34
PKMYT1	1.44205	1.04168e-27
ANKRD36BP2	1.44035	8.47497e-09
DTL	1.44034	1.59011e-27
HSD17B6	1.43917	1.78737e-09
NUF2	1.43845	1.09558e-22
FOXM1	1.43698	2.37853e-24
H19	1.4342	1.0289e-07
MIR7-3HG	1.43356	4.14392e-12
BZW2	1.43169	1.16174e-29
SLC35F2	1.43048	5.3789e-11
CDKN2A	1.43045	1.17106e-07
FANCI	1.42819	3.80356e-30
GMDS	1.42788	3.67123e-13
RPL27A	1.42688	1.38571e-30
ASF1B	1.42552	3.99901e-23
NETO2	1.42542	3.82229e-20
RPL32	1.42393	1.0836e-19
HBA1	1.42322	5.77052e-05
CEP55	1.42313	1.67053e-19
RPS27	1.42134	1.40239e-27
DHFR	1.41969	7.3398e-30
RAB33A	1.41959	4.69021e-27
RPS4X	1.4189	8.08702e-22
MCM6	1.41482	1.12023e-30
METTL1	1.41269	4.74242e-12
GSG2	1.41136	6.19456e-14
KRT18	1.41037	1.77897e-08
LYVE1	1.40991	2.97222e-06
PAGE5	1.40825	0.00713702
KLF15	1.40614	5.72606e-10
UNG	1.40552	2.08066e-38
CDC25C	1.40244	3.08275e-21
NME4	1.40077	1.0362e-37
PCNA	1.3997	1.23727e-34
POC1A	1.39968	3.84255e-24
CENPH	1.39874	1.74245e-25
TACC3	1.39819	7.94331e-38
SCARNA13	1.39761	4.95536e-09
SSR4	1.39391	1.09903e-36
POLQ	1.39018	2.34677e-12
FAM101A	1.38751	9.71665e-12
RPSAP15	1.38608	6.02521e-15
TKT	1.38532	6.03363e-22
SNHG7	1.38526	4.43708e-15
MTFP1	1.38483	5.20123e-19
ZWINT	1.38303	1.42255e-26
RRP9	1.38192	1.55973e-23
CHEK2	1.38096	1.82015e-27
ARC	1.38052	1.10126e-09
SIX3	1.3782	2.9636e-06
KIF23	1.37733	1.47903e-25
HMGA1	1.37685	1.91832e-29
E2F3	1.37393	3.63459e-30
ZNF239	1.37254	7.99044e-22
UBE2T	1.3673	1.50126e-31
POLD1	1.36654	2.74729e-33
OIP5	1.36589	1.11438e-19
CITED1	1.36446	1.02904e-11
IGSF9	1.36399	3.66651e-17
FAM65C	1.36258	1.91806e-07
ESCO2	1.36214	4.20454e-17
ECT2	1.36046	1.31463e-27
RPS28	1.35983	8.27357e-24
CALN1	1.35958	9.04977e-07
ITPRIPL1	1.35947	8.70742e-22
MAB21L2	1.35763	3.94321e-08
LDHB	1.35373	9.71378e-24
TANC2	1.35144	1.0247e-07
RASL10B	1.34677	1.09488e-20
RPL10	1.34582	5.38442e-28
KIFC1	1.34572	8.45655e-22
SLC25A5	1.34536	2.46466e-47
ESPL1	1.34524	9.35082e-23
STK33	1.34449	5.75832e-13
FAM72A	1.3434	1.07903e-16
YEATS4	1.3434	5.24768e-09
PCOLCE	1.34223	2.95092e-17
EME1	1.34216	3.21005e-17
CEACAM19	1.34208	1.85492e-07
SNRPD1	1.34192	2.4383e-33
PDK1	1.34123	5.87598e-17
RPL34	1.34041	2.26433e-22
SHMT2	1.33698	1.23572e-15
CMBL	1.33652	5.79481e-15
RPS25	1.33497	1.59268e-20
PTGIS	1.33268	6.02225e-10
NDC80	1.33208	2.34889e-24
RPL31	1.32506	1.12485e-20
PRR22	1.323	8.07657e-10
SNRPF	1.32227	1.57399e-34
FAM111B	1.3186	1.85055e-12
SUV39H2	1.31759	9.03703e-25
KRT8	1.31673	1.47779e-05
NEK2	1.31591	9.32913e-19
RPL7A	1.31554	1.90924e-22
LRR1	1.31397	3.25497e-29
RPL28	1.31346	3.99852e-28
NUDT1	1.31261	1.51255e-22
SNHG8	1.31248	1.63153e-14
RPL14	1.31193	7.7593e-21
GTSE1	1.31161	1.17202e-22
IQGAP3	1.31111	4.67759e-18
MRPL21	1.31078	5.11224e-14
SLCO5A1	1.31053	2.00301e-10
RPL12	1.30897	5.02847e-21
RPL23	1.30871	2.55178e-22
GNB2L1	1.30649	3.11908e-22
DBF4	1.30574	5.30166e-29
PPEF1	1.30555	1.86443e-07
CAMKV	1.30521	7.13948e-14
BAI1	1.30409	9.13971e-15
BOLA2	1.30224	6.65341e-18
GMNN	1.29899	2.32127e-26
VWCE	1.29715	7.45461e-14
ZNF93	1.29661	3.93701e-20
H2AFZ	1.29458	4.99377e-38
RPS10	1.29427	1.85481e-22
WDR43	1.29179	3.85349e-13
CDC42EP3	1.29073	8.19971e-12
RPS6	1.28865	2.92065e-19
SNHG16	1.28777	5.96176e-30
TMEM100	1.28744	7.03935e-05
SIX3-AS1	1.28663	3.32065e-06
GPR125	1.28625	3.69941e-27
ZNF703	1.28604	9.75796e-10
SAP30	1.28594	8.47189e-37
APEX1	1.28534	4.2714e-32
PUS7	1.28429	6.0495e-22
MLLT10P1	1.28328	2.42321e-10
CENPI	1.28288	4.73839e-15
RPS9	1.28037	1.42756e-24
AEN	1.27822	7.96104e-28
DEPDC1	1.2753	7.70779e-13
DDX39A	1.2746	5.94214e-41
ATF5	1.27439	1.25352e-11
IMPDH2	1.27308	2.59292e-19
EEF1G	1.27287	8.60224e-24
RTKN2	1.26909	2.1981e-16
FBXO5	1.26758	1.60991e-24
TPBG	1.26674	2.11937e-05
NPM3	1.26538	5.09817e-22
PYCR1	1.26531	8.65604e-32
RUVBL1	1.26375	4.25216e-39
B3GNT5	1.26373	3.442e-15
ATAD2	1.26326	3.74455e-21
NUSAP1	1.26319	1.64533e-21
TROAP	1.2628	2.86766e-18
RPS18	1.26252	6.55344e-19
RFC4	1.26168	7.40479e-43
LDHA	1.26067	8.67881e-22
RPS20	1.25993	8.35346e-26
RPS23	1.25816	8.47512e-22
RPS14	1.25462	2.1797e-21
C14orf39	1.25442	7.81444e-08
EBPL	1.25353	2.5113e-18
SMC4	1.25349	3.42402e-23
FAM201A	1.25297	2.25232e-08
MDM2	1.25286	8.11579e-07
BMP7	1.25161	4.20805e-05
CDC6	1.25108	1.40906e-16
RPL41	1.25073	7.47513e-24
KCNK9	1.25073	5.47172e-06
C11orf82	1.2489	2.19109e-13
IGFBP2	1.24721	5.63627e-13
ALYREF	1.24676	1.41483e-33
TGIF2	1.24343	1.69298e-13
KNTC1	1.2353	5.91043e-16
ZNF581	1.23333	4.37707e-22
TOP1MT	1.23189	7.35123e-15
RRM1	1.23119	2.59749e-34
CBLN2	1.23119	0.000199109
IGHG1	1.229	0.00439028
SERPINF1	1.22846	1.16141e-08
FBXO43	1.22669	2.43078e-08
RPL37A	1.22647	4.93808e-19
GJC1	1.22502	3.54816e-24
EXOSC5	1.22494	7.97183e-21
SKA1	1.22368	9.71986e-18
CASC5	1.22335	3.07129e-15
ZBTB12	1.22322	2.99285e-27
ZNF367	1.22279	4.7385e-18
EPB41L4A-AS1	1.22131	1.11642e-11
TTK	1.2195	1.21137e-16
MDK	1.21948	4.0839e-26
LY6E	1.21862	5.84919e-11
HSPD1	1.21553	1.44632e-27
SLC25A6	1.21543	7.08596e-19
C17orf89	1.21458	2.97855e-26
MCM5	1.21359	1.06751e-28
TOP2A	1.21348	6.86615e-14
PRR11	1.21304	1.05271e-16
SCAI	1.21203	1.24174e-07
ATIC	1.21182	2.6909e-28
SIVA1	1.20958	2.21744e-29
ZNF850	1.2093	4.57449e-07
NOB1	1.20758	1.59539e-24
ZNF587B	1.20749	1.59532e-16
PAM16	1.20542	9.48051e-30
TIMELESS	1.20447	6.0429e-30
C4orf21	1.20343	5.60703e-20
CENPK	1.2027	3.5568e-25
F12	1.20064	2.41733e-13
GPR158	-1.01959	2.32658e-10
ARHGAP21	-1.02014	9.72288e-30
HLA-DQB2	-1.02027	4.57162e-05
ROBO2	-1.02089	1.0827e-05
MKNK1	-1.02111	4.504e-27
MAPK11	-1.02243	1.06858e-22
AFAP1L2	-1.02398	1.43318e-13
SLC26A11	-1.0242	3.81273e-26
CYR61	-1.02548	6.52757e-06
ABLIM2	-1.02735	3.5025e-24
MAPRE2	-1.02817	2.94978e-33
PRKAG2	-1.02842	3.00888e-29
AHDC1	-1.02942	3.88734e-24
SFRP1	-1.02986	8.17842e-09
CPEB4	-1.03033	3.17564e-21
IGFBP5	-1.03045	2.68086e-08
SCNN1D	-1.03086	3.39838e-17
MICALL2	-1.03112	1.58071e-09
PTPRN2	-1.03155	4.07115e-25
TEPP	-1.03239	9.76133e-09
MBP	-1.03274	4.29636e-08
CHRNE	-1.03353	2.10288e-09
AKR1C1	-1.03378	1.08311e-12
ENDOD1	-1.03461	2.46381e-12
SYNGR1	-1.03591	5.73209e-36
PLA2G7	-1.03598	1.33045e-08
SERPINB9	-1.03687	1.72387e-10
OLFML2A	-1.03713	7.5993e-08
RIN2	-1.03862	1.83188e-21
HSPB8	-1.0388	1.53446e-07
BEND6	-1.03912	4.2679e-11
MYO7A	-1.03944	2.97208e-14
MCF2L2	-1.03944	8.79487e-22
CHRNB4	-1.04041	1.62287e-14
C1orf63	-1.04121	1.83222e-21
DPYSL3	-1.04197	9.5499e-19
TPT1-AS1	-1.04428	2.05774e-26
PLEKHB1	-1.04505	1.11775e-05
GCH1	-1.04664	6.04927e-10
SCN3B	-1.0472	7.40505e-18
SLC1A3	-1.04875	2.77676e-06
CPNE4	-1.0495	5.13424e-05
SRRM1	-1.04982	1.9714e-29
PJA2	-1.05016	5.02453e-52
TRIM36	-1.05083	7.1596e-15
MAP6	-1.05117	4.0569e-23
EPB41L4B	-1.05144	5.79601e-16
TREH	-1.05255	8.28851e-26
CCDC132	-1.05319	1.98317e-30
CROT	-1.05349	8.23321e-17
CAMTA2	-1.05664	4.14871e-47
SDK1	-1.05861	2.54324e-13
DST	-1.05905	6.25812e-45
PYGM	-1.05924	2.15765e-08
EPHB6	-1.06108	1.2855e-10
TUBA4A	-1.06131	1.10602e-06
ABCA7	-1.06147	1.4142e-10
ARHGAP22	-1.06172	2.72457e-13
GNG12	-1.06253	3.87118e-14
PRPH2	-1.06281	1.19325e-07
STMN2	-1.06692	1.66706e-21
FAM131B	-1.06821	2.62504e-36
ATP2A3	-1.06838	7.48139e-08
KIAA1107	-1.06871	1.99063e-18
PNMA2	-1.06986	2.56568e-41
TH	-1.07111	5.43003e-06
F3	-1.07208	4.19826e-07
HECW1	-1.07393	1.37301e-15
DENND6B	-1.07549	3.51054e-27
TTLL7	-1.07713	4.32715e-19
HRH1	-1.07722	1.05524e-06
STAT3	-1.07803	1.1173e-24
LINC00087	-1.07933	1.85956e-08
ADH1B	-1.07941	0.000163988
STX12	-1.08002	3.84735e-41
IGIP	-1.08145	1.03067e-28
IL7	-1.08208	0.000118979
COL7A1	-1.08213	1.10742e-08
IQSEC3	-1.08259	2.07701e-11
NDRG4	-1.08923	7.00235e-33
LYZ	-1.0894	6.43688e-06
FLII	-1.09028	8.39592e-39
RASSF4	-1.09056	4.14845e-12
MAPT	-1.09071	8.18914e-25
TMEM191A	-1.09091	1.14123e-12
CCL2	-1.09172	9.05761e-07
CSPG5	-1.09203	2.43037e-18
ATP1B2	-1.09226	4.92482e-09
PCDHGA6	-1.09431	8.02208e-10
NYAP1	-1.09517	1.16784e-24
FBLN7	-1.09528	7.58384e-14
CDH3	-1.09637	5.13594e-14
THRA	-1.09676	1.156e-33
TMEM150C	-1.09737	6.08084e-19
ALDH3A2	-1.09812	7.83592e-52
ATP1B1	-1.09826	3.42469e-15
ATP13A2	-1.09926	2.4067e-31
KIF1B	-1.09953	1.50572e-47
ITGA3	-1.09986	1.13955e-12
FOXO1	-1.10002	4.76427e-13
ZBTB46	-1.10014	5.2267e-22
FYB	-1.10073	3.89111e-07
PDZD7	-1.10195	2.12749e-09
APLNR	-1.10285	1.93574e-09
RUNDC3B	-1.10463	1.89781e-30
PARK2	-1.10542	3.87566e-09
C20orf194	-1.10568	5.85391e-50
EPB41L1	-1.10612	1.87213e-26
AOAH	-1.10669	1.62571e-10
CNTN1	-1.10683	8.32689e-08
UBASH3B	-1.10774	1.52642e-10
OPTN	-1.10814	7.78169e-31
AMICA1	-1.10881	3.3318e-07
RTN4RL1	-1.10938	1.1157e-07
PLEKHA8P1	-1.10999	1.36418e-20
ME1	-1.11067	1.06036e-22
EPS15	-1.11079	1.20802e-28
CAPN3	-1.11288	3.13244e-17
ARHGAP15	-1.11336	1.80578e-09
QPCT	-1.11377	1.62858e-10
ZFR2	-1.11592	1.12198e-07
TPRG1L	-1.11647	6.17239e-21
LINC00174	-1.11707	1.41132e-24
PINK1-AS	-1.11807	7.20025e-34
BOK	-1.11964	6.20822e-15
PIP5KL1	-1.12009	7.89923e-22
SLC45A1	-1.12298	8.98318e-16
CHRNB1	-1.12467	8.33073e-24
CLCN6	-1.12668	1.1102e-41
EDNRB	-1.12793	9.76714e-13
RFPL1	-1.12833	8.22184e-20
DIRAS2	-1.12997	3.29626e-12
CACNA1D	-1.13053	5.21139e-14
PNMAL2	-1.13138	2.13511e-17
NTM	-1.1319	6.35752e-09
MASP2	-1.13214	1.59387e-14
GAP43	-1.1325	4.33303e-13
KLHDC9	-1.13398	1.85924e-22
ZFP36	-1.13428	1.40224e-06
MAP1LC3A	-1.13535	1.0516e-25
WSCD1	-1.13847	4.93557e-13
INPP4B	-1.14272	5.10652e-11
FAM102B	-1.14323	1.01999e-34
ZHX2	-1.14324	1.44189e-24
INPP1	-1.14444	2.11023e-41
ANO6	-1.14449	4.97384e-23
LACC1	-1.145	4.40743e-12
ST3GAL1	-1.14579	1.21168e-21
SRCIN1	-1.14641	4.34604e-36
SNCA	-1.14668	1.3467e-09
GABRG2	-1.14686	5.83869e-06
CADM1	-1.14695	1.28798e-18
FOXH1	-1.15087	1.17508e-22
CASZ1	-1.15171	4.45714e-07
SYNGR3	-1.15355	1.34291e-22
EPHB3	-1.15459	1.29599e-10
PCDH1	-1.15541	3.59067e-27
TPPP	-1.15601	2.92452e-32
ICA1L	-1.15653	5.38347e-32
VAMP2	-1.15826	4.75214e-65
C11orf63	-1.15837	4.50867e-15
C2CD4C	-1.15914	3.72841e-14
WIPF3	-1.16053	2.62008e-08
TEK	-1.1612	4.11587e-15
SEPP1	-1.16368	1.0644e-11
CBX7	-1.164	2.88932e-19
MAMLD1	-1.1664	1.96079e-13
REEP5	-1.16659	2.91165e-61
SPRY1	-1.16738	6.60578e-13
TEKT3	-1.16758	1.02139e-10
FAM174B	-1.17164	3.29731e-31
FBLN5	-1.17245	8.47507e-08
TMIE	-1.17491	8.05354e-15
HID1	-1.17654	4.78718e-20
PLEC	-1.18045	3.62598e-27
DPP6	-1.18084	2.05914e-12
VWA7	-1.18193	3.57772e-16
KLRK1	-1.18425	5.90421e-07
GNAI1	-1.18439	6.51031e-35
VSTM2L	-1.18448	1.2908e-09
VPS13D	-1.1848	3.40069e-25
C8orf4	-1.18906	6.46463e-11
DLC1	-1.18959	9.82085e-17
FBXO44	-1.19018	5.28744e-35
SYT17	-1.19223	2.61632e-19
GPR183	-1.19298	4.10353e-08
CLSTN1	-1.1934	1.09399e-39
SRRM3	-1.19527	2.88795e-22
DPYD	-1.19625	3.53551e-24
PRKACB	-1.19627	1.01506e-27
RPH3AL	-1.19869	4.68374e-20
TCF7L2	-1.19903	8.03645e-16
LAMA4	-1.19903	2.08107e-16
FAIM2	-1.19932	3.63083e-29
KCNC3	-1.20049	1.11319e-14
BCL6	-1.20109	1.00385e-12
SLCO2B1	-1.20112	1.38199e-12
CRIP3	-1.20135	1.02911e-20
ROBO3	-1.20208	1.71775e-16
ABCC3	-1.20354	1.96624e-12
PPP2R2C	-1.20517	1.66951e-09
ELFN1	-1.20592	1.72072e-08
VCAM1	-1.20808	7.15478e-11
ENTPD3	-1.20983	2.62625e-06
MYO15A	-1.2105	1.32366e-06
LPL	-1.21069	9.2463e-10
DKK3	-1.21208	2.87168e-16
FMNL1	-1.21257	2.48698e-17
HRK	-1.21263	2.59208e-14
DGKB	-1.21295	2.65368e-07
TNS1	-1.21319	1.43507e-15
CORO2A	-1.21626	8.40061e-18
BMP8B	-1.21629	1.55666e-09
RIMS3	-1.21633	5.68042e-20
INS	-1.22021	7.23641e-07
PTN	-1.22052	8.27158e-10
KIAA1522	-1.22333	6.37169e-31
PAK6	-1.22604	5.32637e-12
HLA-DQA1	-1.22657	1.34898e-07
PINK1	-1.22922	1.30167e-32
MPEG1	-1.23	4.48764e-11
NALCN	-1.23052	4.13053e-19
ARHGAP23	-1.23133	3.19048e-33
ATP6V1G2	-1.23357	2.38474e-26
SERINC1	-1.2336	2.2257e-57
CPNE2	-1.23956	1.07024e-28
BIRC3	-1.24014	3.8385e-07
SPRYD3	-1.2402	6.42367e-28
EFNB3	-1.24194	5.03682e-22
PCDHGA3	-1.24352	1.5427e-08
ZDHHC18	-1.24754	7.24653e-38
ZFPM2	-1.24809	6.38411e-14
MYO18A	-1.25026	5.34657e-43
CARTPT	-1.25372	0.00140025
PRKCB	-1.25381	6.41659e-10
AKR1C2	-1.25447	3.0245e-11
CLSTN3	-1.25661	4.52523e-41
SEMA3G	-1.25798	6.39759e-14
HLA-DQA2	-1.25886	2.30667e-07
SCN9A	-1.25999	4.43471e-25
CNR1	-1.26011	1.81596e-11
MAP7D1	-1.26157	6.24648e-49
SGSM1	-1.26267	5.35496e-36
SLCO3A1	-1.26293	1.56959e-15
PDK4	-1.26395	1.68104e-13
CGN	-1.26499	2.18114e-13
REEP1	-1.2654	6.47592e-29
IL34	-1.26845	5.67868e-15
RGMB	-1.26874	5.70976e-34
MTSS1	-1.26902	1.65575e-34
TRIM67	-1.26961	3.83604e-19
CD9	-1.27227	1.4035e-14
CALY	-1.27252	2.69771e-15
TFAP2B	-1.27363	1.08578e-06
CELF4	-1.27391	2.75614e-32
CD163L1	-1.27425	9.08626e-11
PIK3CD	-1.27546	5.52168e-18
CCDC24	-1.27558	1.13621e-15
P2RX6	-1.27889	1.55009e-12
SDC3	-1.27935	9.04214e-28
FAM134B	-1.27968	3.30713e-35
NCOA7	-1.27991	1.82178e-28
TMEM130	-1.28229	6.74364e-28
PEG10	-1.2842	2.88716e-21
PLEKHA4	-1.28459	9.91936e-10
GABBR1	-1.28648	5.75306e-55
SCPEP1	-1.28759	2.25498e-18
CDRT4	-1.29045	1.33304e-16
SLFNL1	-1.2908	1.80699e-13
GNG8	-1.29195	9.28734e-08
TTC39A	-1.29486	9.66745e-11
KCNAB2	-1.29818	3.31756e-27
TMEM132C	-1.29872	5.72252e-07
PLD2	-1.29883	3.3428e-25
PCSK2	-1.29964	2.66049e-06
KCNIP4	-1.30218	1.3949e-09
GPR153	-1.30219	2.69076e-27
CES4A	-1.30667	1.64581e-22
TFAMP1	-1.30923	3.25078e-08
PEAR1	-1.30993	3.33379e-19
LYNX1	-1.31248	2.36153e-11
SYBU	-1.31371	2.4751e-23
PHYHIP	-1.31702	7.53295e-23
PLCH2	-1.32166	1.96705e-09
ZBTB7C	-1.32484	2.03162e-19
PDE6G	-1.32796	6.57367e-10
PAPLN	-1.32846	7.56425e-10
RNF11	-1.32918	1.27082e-37
FABP3	-1.32987	5.26095e-12
KLHL35	-1.3323	2.03106e-18
RGS1	-1.33396	2.4926e-11
ABCG4	-1.33413	3.24797e-31
RAB26	-1.33484	2.16933e-14
RAB37	-1.33778	1.08182e-08
PRKCZ	-1.34135	4.38754e-46
ZNF365	-1.34214	4.76924e-16
MIR137HG	-1.34374	1.41197e-17
RAP1GAP2	-1.34535	1.34218e-29
NCDN	-1.34828	1.22847e-46
ANXA2	-1.34874	6.39892e-17
TLN2	-1.34956	1.6467e-17
LSMEM1	-1.35041	7.27727e-29
CAB39L	-1.35088	2.07651e-26
PRR5	-1.35467	2.49262e-20
NR4A1	-1.3598	8.08315e-09
KIFC2	-1.35984	1.20972e-28
KCNQ3	-1.36206	2.13581e-16
FAM69A	-1.3637	9.35588e-20
CTNND2	-1.36455	2.93683e-30
NLRP1	-1.36662	9.62489e-29
NEGR1	-1.36852	8.83953e-13
CAPN5	-1.37125	8.24627e-32
DDC	-1.37788	2.00705e-10
ASGR1	-1.38132	3.03895e-19
TRIM74	-1.38227	1.0078e-19
NEBL	-1.38361	6.77282e-17
RIMS1	-1.38742	2.00265e-40
TRIM73	-1.38876	3.38632e-20
IL18	-1.39	1.47675e-10
NCALD	-1.39991	7.27651e-29
DNAJC6	-1.40122	8.44403e-44
RASD1	-1.40379	1.18935e-14
LINC00869	-1.40696	7.20848e-16
TMEM107	-1.41007	1.91911e-41
TNFAIP3	-1.41176	1.21599e-12
TNFRSF25	-1.41984	1.7133e-18
PACRG	-1.42112	9.87473e-15
ST8SIA2	-1.4227	4.65274e-30
CYP46A1	-1.42286	1.47231e-17
PLCD4	-1.42413	9.06768e-17
TOM1L2	-1.42508	1.28721e-87
SYNM	-1.42599	1.79779e-26
OSBPL3	-1.42685	1.56859e-11
SYT5	-1.42821	5.70912e-13
OGN	-1.42861	2.46523e-07
PSD2	-1.43044	9.39905e-34
ARHGEF10L	-1.43405	4.07537e-45
BTBD3	-1.43662	3.84769e-25
FAM131C	-1.4385	8.93009e-27
FAM47E	-1.44065	3.29606e-20
SYT7	-1.44416	1.37239e-24
CELF6	-1.45083	7.55389e-47
PCDHA1	-1.45174	8.2166e-20
MAP7	-1.45471	3.24097e-22
CAPS2	-1.45515	9.84722e-23
FGL2	-1.45522	2.17117e-14
CLU	-1.45958	8.59329e-18
PCDHGC4	-1.46088	5.37156e-26
AHR	-1.46485	6.78338e-15
CYB561	-1.46792	3.42933e-11
DNASE1L3	-1.46845	4.48988e-08
VAMP1	-1.46941	7.4873e-33
FSTL5	-1.46953	9.1817e-09
PVRL1	-1.47122	2.03861e-25
VWA5A	-1.47313	3.09558e-12
HOXC9	-1.4772	8.36636e-12
WSB1	-1.48271	2.93673e-49
RAB15	-1.48278	8.0622e-40
GFRA3	-1.48382	1.7043e-12
C2CD4B	-1.48409	1.4514e-10
PLAGL1	-1.48578	8.17417e-15
RBFOX1	-1.48647	5.96183e-16
AK5	-1.48666	1.22965e-24
GALNT3	-1.49006	1.51337e-19
IL7R	-1.495	5.63051e-09
PHLDB1	-1.49832	2.46051e-53
SNX10	-1.49866	1.15878e-12
KIF5A	-1.4993	2.21473e-42
ADCY1	-1.50104	7.1451e-28
ZCCHC12	-1.50222	4.05579e-26
PCDH20	-1.50347	5.98436e-11
CAMK2B	-1.51296	4.07259e-34
DOC2B	-1.51641	1.65297e-35
ANKRD6	-1.5218	1.13645e-23
RGMA	-1.52673	8.40823e-23
RBP5	-1.527	5.29435e-16
PLEKHG5	-1.52954	1.73221e-25
PRICKLE2	-1.54022	1.15368e-26
DOCK3	-1.54171	2.13395e-18
AMPH	-1.54483	2.13943e-20
PTPRF	-1.54514	5.18919e-35
NRBP2	-1.54797	3.1766e-42
PDE4DIP	-1.55453	1.22583e-32
PLCXD3	-1.55901	1.5927e-10
VAT1L	-1.55907	2.19834e-20
PID1	-1.5655	2.79908e-24
CRYAB	-1.57094	1.44625e-14
AGRN	-1.58494	4.97347e-28
C1orf173	-1.58705	6.61433e-14
ALDH1A1	-1.59322	4.71532e-12
RAMP3	-1.59693	3.00017e-19
NPFF	-1.59822	1.44329e-13
EPS8L1	-1.60491	5.41839e-26
RSG1	-1.60559	6.84347e-39
KIAA0513	-1.60757	2.12485e-23
GABARAPL1	-1.61577	6.76899e-30
CACNA2D3	-1.6159	2.49424e-17
VWDE	-1.62039	1.3129e-14
APBA1	-1.6259	2.35593e-43
CCL19	-1.62738	1.54469e-05
PCDHGB6	-1.62759	1.09443e-16
AHI1	-1.6282	3.14111e-47
PLXNC1	-1.63048	1.3275e-35
PALM3	-1.63123	6.23728e-21
CNTNAP2	-1.64219	2.24254e-18
ASIC2	-1.64356	8.02865e-14
ACHE	-1.64838	1.81784e-15
CD44	-1.65426	3.02862e-15
CORO2B	-1.66293	4.49315e-38
SYT13	-1.66385	4.87141e-16
EBF1	-1.67326	2.04257e-18
TPPP3	-1.68281	1.53786e-18
CDH6	-1.68448	5.94851e-17
GAS7	-1.68603	4.24108e-17
FBXO2	-1.69839	3.26513e-12
PCSK1	-1.69941	8.41995e-14
WNT4	-1.71195	1.31344e-22
KCNC4	-1.71437	3.57658e-34
PRUNE2	-1.71537	5.66735e-25
NR4A2	-1.72261	2.97749e-10
MST1P2	-1.72839	1.9424e-16
FNDC9	-1.733	9.16936e-15
GDPD5	-1.73468	6.69419e-39
SLC18A1	-1.73911	6.91391e-11
ECEL1	-1.74142	1.5371e-08
KNDC1	-1.74824	1.52088e-20
EDIL3	-1.74962	4.33877e-14
EPHA5	-1.74975	1.64966e-10
TMEFF2	-1.75462	2.33273e-18
C7	-1.76908	6.30622e-11
AKAP7	-1.77146	1.09086e-19
CYB5R2	-1.77746	1.76388e-16
ALCAM	-1.77809	1.88659e-22
PRPH	-1.77827	1.79109e-15
OPHN1	-1.77931	1.84121e-12
CPNE9	-1.78915	8.98529e-30
MAP1A	-1.79364	9.84647e-35
CADM3	-1.79525	3.69137e-39
EPB41L3	-1.80052	7.07808e-19
MATN2	-1.80184	1.53166e-30
NAV3	-1.80336	1.58842e-23
KIAA1456	-1.81617	2.27371e-21
REEP6	-1.81865	2.60181e-25
UPP1	-1.84846	2.35452e-35
RHBDL3	-1.85118	1.74717e-21
MIA	-1.88625	3.21519e-19
FXYD1	-1.88728	3.2427e-12
GPR123	-1.88963	7.55041e-23
FREM1	-1.89077	1.86603e-17
SNCG	-1.90011	1.2875e-14
VSTM2A	-1.9149	1.24785e-27
ATP2B4	-1.92089	6.50331e-40
NXPH1	-1.94605	2.30602e-37
ALDOC	-1.94954	9.69785e-31
ARHGAP36	-1.95428	1.14916e-08
HOXC-AS1	-1.9571	2.89684e-19
CGNL1	-1.96022	4.51946e-34
SLC18A2	-1.97071	2.50884e-17
ABLIM3	-1.9809	3.88997e-48
PTPRH	-1.98724	7.26355e-17
MPZ	-1.99077	3.61725e-17
BAIAP3	-2.00753	1.35008e-11
DNER	-2.01734	8.98937e-26
CCBE1	-2.03505	4.73425e-19
NRCAM	-2.04428	5.17433e-56
PGM2L1	-2.05153	1.234e-71
LGI4	-2.05773	2.85702e-17
PLXNA4	-2.06714	4.72332e-21
FAXDC2	-2.07332	4.44677e-48
DRD2	-2.07815	1.56422e-15
SCG2	-2.09015	7.55757e-36
MDGA1	-2.10667	1.0283e-23
TRPV2	-2.13346	7.5474e-40
CA10	-2.16444	7.39623e-25
SPOCK2	-2.17728	2.17054e-28
PMP22	-2.1784	8.59142e-42
U3	-2.20741	8.44803e-20
SCN7A	-2.23342	3.56228e-25
ALS2CL	-2.23466	4.76328e-31
DYNC1I1	-2.26597	2.53047e-24
RAB3B	-2.27672	1.53855e-36
PKIB	-2.29323	6.28168e-27
HS3ST5	-2.29979	4.00473e-28
EPB41L4A	-2.32219	1.64955e-52
TMEM255A	-2.34306	6.66463e-33
HPCAL4	-2.39322	3.32141e-27
KIRREL3	-2.46812	4.63444e-30
PTGDS	-2.49849	3.18339e-15
ADCYAP1	-2.56513	1.68845e-13
S100B	-2.60748	5.70446e-23
RGS9	-2.62916	3.48174e-29
LGI3	-2.77174	1.19133e-44
CHD5	-2.81804	5.27435e-54
GCGR	-2.88685	4.41061e-13
NTRK1	-3.04677	1.68099e-21
C17orf107	-3.16751	9.93603e-80
AMIGO2	-3.22143	1.11262e-46
PIRT	-3.27448	5.75307e-34
INSRR	-3.28263	1.46875e-28
APOD	-3.2853	1.50582e-14

## Sheet: Tophat
Gene_Symbol	logFC	PValue
MYCN	3.45121	1.85068e-23
ODC1	3.37409	6.65084e-26
SLC30A3	3.10095	2.79347e-14
PHGDH	2.99678	2.94386e-23
NCAN	2.86583	6.43781e-13
TSSC2	2.8338	5.93782e-16
DDX1	2.78084	1.22479e-08
NBAS	2.72489	9.15194e-12
LINC00839	2.61068	2.89153e-14
PLEKHG4B	2.58794	5.90435e-12
PRRX2	2.57903	4.13868e-14
TWIST1	2.56221	9.52778e-13
LRRN1	2.51397	2.40086e-13
MIR3648	2.50691	8.8267e-12
RPL22L1	2.46919	5.49045e-29
HSPA6	2.45778	2.18773e-09
CCNYL2	2.45531	7.93043e-13
HBB	2.37575	1.6954e-08
RN7SL2	2.35405	1.72786e-12
SLC38A5	2.33574	1.45505e-16
EXO1	2.24797	7.13568e-35
ZNF695	2.2313	6.23584e-25
GEN1	2.19054	6.7205e-13
HK2	2.1848	1.52414e-15
C19orf48	2.17028	1.19439e-33
PRDM8	2.17012	1.66934e-11
DLL3	2.15257	8.34562e-17
DLK1	2.09957	2.63648e-05
SCRT2	2.09652	1.27368e-15
BIRC5	2.09478	5.95055e-29
CDT1	2.06941	6.74456e-29
MND1	2.0671	1.89367e-29
FOXC1	2.06314	7.03901e-08
CRABP1	2.05877	0.000172816
MAD2L1	2.05757	6.14809e-31
CENPA	2.05681	1.57021e-30
CKS2	2.04808	6.66131e-32
DHRS2	2.02649	1.5169e-08
PSAT1	2.01871	8.09287e-21
FAM83D	2.0145	8.46916e-29
UBE2C	2.00163	9.56533e-27
NEIL3	1.96697	1.47102e-14
RRM2	1.95311	2.49034e-18
CDKN3	1.94818	3.3609e-29
CDCA7L	1.94437	2.85085e-17
SPC24	1.94335	4.88278e-31
CCNB2	1.94112	3.09968e-26
RPL36A	1.92738	3.4088e-33
CHEK1	1.92304	2.90281e-25
HPDL	1.90705	2.3337e-16
BRIP1	1.90633	2.48217e-24
NCAPG	1.89085	1.8e-25
RNF150	1.88678	2.53326e-17
GINS2	1.88233	1.43194e-29
HMGB3	1.87878	1.1495e-42
DDR2	1.87784	2.59664e-11
CLMP	1.87079	3.8011e-11
DNAH14	1.85337	3.86367e-17
CDCA5	1.85109	4.43973e-36
KIF4A	1.84178	1.56549e-30
KIF15	1.83802	1.79769e-22
MCM2	1.83279	8.83147e-38
XRCC2	1.83153	5.68674e-22
ISLR2	1.83098	4.93042e-05
RPL39	1.82921	2.1043e-29
BTBD11	1.82804	5.57885e-11
HIST1H1C	1.82454	5.64479e-14
DEPDC1B	1.82404	5.12225e-24
CDC45	1.81935	3.10292e-24
TK1	1.81731	5.22341e-23
CENPF	1.81387	2.25401e-21
UBE2S	1.81115	8.10758e-42
MYBL2	1.81096	1.1976e-22
MPST	1.80325	3.12559e-33
RCOR2	1.80211	1.09952e-31
ERCC6L	1.78467	6.67457e-11
NPM1	1.78198	9.21221e-29
MCM10	1.76973	1.30027e-23
KIAA0101	1.76729	1.23018e-23
DLGAP5	1.76659	4.54356e-23
ORC6	1.76658	3.29316e-30
FEN1	1.76098	1.72979e-38
SST	1.74718	0.000663834
AURKA	1.74622	3.72858e-30
RMI2	1.74461	1.161e-27
E2F1	1.74296	7.23531e-26
FAM49A	1.74147	1.66447e-06
MTHFD2	1.7367	1.27979e-22
GAL	1.73525	2.55258e-06
RPS7	1.72585	3.77287e-28
PTTG1	1.72482	2.53298e-23
PDZRN3	1.7214	1.12818e-08
CENPN	1.7147	7.75636e-25
POLE2	1.71145	6.21725e-30
DANCR	1.71139	9.17524e-28
CDCA2	1.71109	5.5995e-19
SNRPE	1.70916	1.5991e-28
STRA6	1.70662	4.4044e-06
RNASEH2A	1.70556	1.05921e-39
COL26A1	1.70428	1.43127e-08
KIF18A	1.70037	6.42973e-20
FBL	1.69621	1.35192e-28
TMEM97	1.69582	8.81702e-22
CDK4	1.69105	2.54737e-22
AHCY	1.68803	1.11092e-31
SAPCD2	1.68768	3.84122e-23
NME1	1.68646	6.73272e-33
CCNB1	1.68634	2.34786e-24
CPNE7	1.68475	2.03413e-06
RPS11	1.67855	4.46282e-29
LINC00478	1.67802	5.45987e-08
DUSP4	1.67773	7.79898e-07
TMSB15A	1.67514	7.14353e-24
AURKB	1.67432	1.24295e-18
HOXD9	1.67032	7.50711e-11
CDCA4	1.67002	6.3556e-33
SLC1A5	1.66998	6.51843e-19
NCAPH	1.66702	4.33378e-24
SGOL1	1.6607	2.84276e-17
LINC00221	1.65937	5.32074e-09
ABCC4	1.65801	1.98691e-13
PLK4	1.65437	3.52645e-29
PHF21B	1.65407	5.27167e-24
FBXO17	1.6503	5.31914e-09
SKA3	1.64891	7.23974e-23
CEP152	1.64888	8.70873e-19
CENPE	1.64835	1.72131e-15
CDK1	1.64069	2.64188e-20
FAM72D	1.6382	5.05858e-14
NKAIN4	1.63788	1.35354e-05
RPL36	1.63502	7.96493e-21
KIF20A	1.63489	2.34927e-21
TYMS	1.63427	4.69035e-24
CUX2	1.63114	2.46402e-07
RPL18A	1.62997	3.45574e-24
ASCL1	1.62241	9.51983e-07
H2AFX	1.62118	2.94769e-25
ASPM	1.62114	2.76452e-19
MRPL11	1.61657	5.33404e-40
CHAF1A	1.61233	6.23053e-29
FAM72C	1.6103	3.65165e-13
SLC16A1	1.60692	3.0174e-22
PAICS	1.60674	3.55066e-30
PRSS12	1.60645	8.33632e-05
RPS21	1.60579	5.0549e-26
HAPLN4	1.60563	1.7503e-11
DSCC1	1.59979	1.14151e-23
SMO	1.597	1.16796e-11
PAGE5	1.59696	0.00368589
HJURP	1.59506	1.67591e-22
FAM19A5	1.58813	4.11944e-09
FAM84A	1.58627	3.90593e-07
BLM	1.58457	1.18545e-23
HMGB2	1.58268	6.49231e-28
TRIB2	1.58155	1.65592e-06
ENDOG	1.5803	4.59612e-24
RPS15A	1.57894	8.54565e-29
ARHGAP11A	1.57892	1.02179e-18
PLK1	1.57789	2.6724e-28
GSTO2	1.57478	1.2713e-06
NRGN	1.57238	3.61124e-10
RPS2	1.56975	6.91179e-27
MELK	1.56935	1.27153e-24
RPS3A	1.56833	6.32208e-26
ASS1	1.56679	1.09106e-06
EFS	1.56605	2.73623e-11
BAMBI	1.5614	2.28683e-10
RPS17	1.55498	1.7882e-21
EEF1B2	1.55419	8.14906e-20
RPS13	1.54841	2.06103e-29
CBLN1	1.54587	5.35832e-11
GMPS	1.54545	1.7357e-32
ZNF90	1.53977	6.98262e-15
FAM162B	1.53772	8.32362e-06
LRBA	1.53651	7.41846e-16
SPC25	1.53489	1.96763e-23
THADA	1.532	6.45053e-08
CCT2	1.52884	6.99214e-12
BUB1B	1.5283	9.73557e-22
HBA1	1.52562	0.000157925
PPP1R14B	1.51771	7.27028e-33
CDC25A	1.51477	3.95476e-19
TPX2	1.51416	4.57207e-23
SH3GL3	1.51415	1.05714e-07
FAM64A	1.50498	5.90851e-17
TMEM74B	1.50382	1.48874e-09
VRK1	1.50139	1.67321e-23
TRIM59	1.49967	5.83719e-23
PARPBP	1.4988	2.72631e-18
CCNA2	1.49227	8.00904e-26
PBK	1.49155	4.17511e-18
CDC20	1.48988	6.86889e-16
RPS16	1.48959	2.43528e-26
DCTPP1	1.48587	1.40776e-30
ASPDH	1.48497	4.81462e-09
SNHG1	1.48374	4.66245e-19
IGF2BP1	1.48356	2.7488e-08
DHFR	1.48304	4.33969e-25
OCIAD2	1.48224	1.40703e-09
TANC2	1.48109	3.51583e-10
KIF11	1.47903	1.43814e-17
TRIP13	1.47711	9.43805e-24
NME1-NME2	1.47534	1.08684e-25
MKI67	1.47203	2.48542e-15
ASF1B	1.47067	3.44442e-20
BUB1	1.46687	7.48619e-21
SLC29A2	1.4647	4.87004e-13
RNU1-1	1.46291	7.90958e-11
CENPM	1.45919	9.23562e-23
SLC27A2	1.4579	3.38397e-09
RAD51	1.4564	5.62784e-22
C4orf46	1.45565	1.1506e-27
MPV17L	1.45531	4.43223e-11
RPL39L	1.45395	4.40873e-14
KIF18B	1.45176	4.2469e-16
RPS5	1.45154	6.16143e-20
RPS29	1.44869	2.1121e-23
CDC25C	1.44322	4.24834e-19
RPS15	1.4425	2.63276e-23
E2F8	1.44077	6.13884e-10
RPLP0	1.4405	1.66501e-24
RPL9	1.44043	6.49593e-21
RPL18	1.43843	2.14893e-24
FOXM1	1.43823	8.35897e-18
CCNB1IP1	1.43713	2.91393e-16
CEP55	1.43519	1.07703e-16
BZW2	1.43307	8.25016e-25
TMA16	1.43245	3.65452e-19
RPL29	1.43224	1.50155e-17
NUF2	1.42886	9.22743e-19
RAD51AP1	1.4282	2.08403e-21
CENPH	1.42784	4.23726e-21
HRH3	1.42729	3.35036e-12
DTL	1.4259	2.23547e-20
RAB33A	1.42515	7.57146e-27
CDCA7	1.4247	3.88763e-19
PKMYT1	1.42445	1.09838e-18
RPL38	1.42292	2.17647e-28
MIS18A	1.4221	8.84994e-28
RPL13AP5	1.42133	1.99281e-20
MCM6	1.42073	9.9435e-25
RPS3	1.41972	1.74248e-18
PRDX4	1.41957	9.41822e-30
UNG	1.41923	9.57755e-33
RPL13A	1.4158	1.34727e-22
CNTD2	1.41521	8.48676e-10
SNRPD2	1.41501	3.82117e-29
LY6H	1.41448	0.000805037
ETV1	1.4105	2.56699e-05
RPL35	1.40825	1.38582e-23
CENPW	1.4069	1.40901e-21
PMCH	1.40506	4.60164e-16
MAB21L2	1.4049	4.82411e-08
RPL35A	1.40357	7.42319e-22
FLNC	1.40322	7.10645e-07
EIF4EBP1	1.40059	7.35735e-28
RPL13	1.40039	3.41087e-22
FAM72B	1.39802	7.32314e-14
POLA2	1.39706	3.52707e-34
MIR7-3HG	1.39658	5.27219e-12
KIFC1	1.39562	3.07846e-16
ESCO2	1.39525	8.79689e-14
NR2F1	1.39213	4.54644e-05
MYOZ3	1.38751	1.67046e-09
TENM4	1.3864	9.51772e-09
PCNA	1.38489	3.33219e-28
RPS19	1.38258	7.44056e-24
POC1A	1.38235	1.30544e-18
ECT2	1.38125	1.25461e-20
WDR62	1.38109	2.11299e-20
ZNF121	1.38094	1.90469e-24
NOL10	1.38004	1.75704e-10
STK33	1.37862	5.90971e-11
CENPI	1.37448	4.72418e-15
GSG2	1.37322	2.66246e-11
GINS1	1.37153	7.51817e-24
BMP7	1.37143	1.71669e-05
GAS5	1.36997	4.85437e-13
RPL37	1.36935	1.12381e-19
FANCI	1.36841	1.67575e-21
IGSF9	1.36705	6.96678e-14
RPSA	1.36557	4.16398e-18
CSRP2	1.36541	2.25911e-15
POLQ	1.36528	1.42048e-10
RPLP1	1.36322	3.25263e-23
TACC3	1.35974	4.10417e-28
SUV39H2	1.35964	2.67894e-21
RPL24	1.35596	6.21824e-22
FAM86C2P	1.35539	5.15918e-12
OIP5	1.35533	1.06342e-16
FAM111B	1.35366	7.35959e-12
RPLP2	1.35328	2.84916e-26
NDC80	1.3486	2.02967e-17
PIF1	1.3469	1.99313e-15
NEK2	1.34357	5.2314e-17
ALK	1.34104	2.48025e-08
HMGA1	1.34094	1.88399e-24
E2F3	1.34018	2.39258e-22
TPBG	1.33838	0.000141976
SLC25A5	1.33546	3.77141e-34
DEPDC1	1.33438	5.54603e-11
EME1	1.33375	1.28939e-13
RASL10B	1.33296	1.77607e-16
RPSAP15	1.33208	1.54153e-11
RPS27	1.32771	3.594e-23
SHMT2	1.32711	5.11299e-13
ZWINT	1.32604	3.04351e-19
NXT2	1.32596	9.23602e-09
CEP44	1.32575	1.382e-11
RPS24	1.32573	1.71541e-18
NETO2	1.32439	6.5817e-14
NME4	1.32365	1.09317e-34
IQGAP3	1.32227	3.85772e-15
RPL13AP20	1.32146	1.54793e-13
RPS4X	1.31735	1.56531e-18
RPL27A	1.31442	1.73956e-26
SOX11	1.31302	2.38157e-16
ZNF93	1.30856	4.37089e-16
PDK1	1.30838	1.315e-13
RRP9	1.30803	3.93374e-17
GMNN	1.30744	8.85502e-23
APEX1	1.30735	1.09522e-30
H2AFZ	1.30701	3.60831e-38
UBE2T	1.30176	1.86382e-28
RIBC2	1.30005	4.98471e-08
GALNT14	1.29926	1.37611e-05
SLC35F2	1.29823	2.25493e-07
CBS	1.2975	5.1099e-12
MIR17HG	1.29485	5.74948e-08
SMC4	1.29289	3.95579e-18
KIF23	1.29083	3.16165e-16
CDC6	1.29007	5.43231e-14
GTSE1	1.28865	1.09042e-15
POLD1	1.2884	3.0461e-28
LDHB	1.2871	8.08431e-19
SSR4	1.28522	3.80521e-31
NMNAT3	1.28343	1.42531e-05
NUDT1	1.28315	1.52454e-21
SNRPD1	1.28307	1.59413e-30
SAP30	1.28225	8.49397e-28
RUVBL1	1.28157	9.90603e-33
SNHG7	1.28133	5.7952e-13
TKT	1.28103	3.8688e-16
RPL23	1.27986	5.20654e-19
KCNK9	1.27973	1.83299e-06
SNRPF	1.27972	1.4539e-31
ZFAS1	1.27967	2.99424e-14
GULP1	1.27926	8.95402e-05
CDKN2A	1.27683	1.54692e-06
ZNF852	1.2766	3.68773e-10
RRM1	1.27467	1.38621e-33
RPL10	1.27451	2.10065e-23
CMBL	1.27408	1.94318e-11
ESPL1	1.2737	7.20259e-16
RPS4Y1	1.27291	0.0316789
NUSAP1	1.26912	4.1958e-16
RTKN2	1.26896	1.41457e-12
RN7SK	1.26871	2.25019e-07
RPL31	1.26807	1.30956e-18
LRR1	1.26707	1.19927e-22
BOLA2	1.26533	3.11513e-14
ZNF239	1.2639	8.31225e-15
TTK	1.26359	1.99634e-13
FAM72A	1.26337	1.21337e-12
ITPRIPL1	1.26281	1.13267e-15
SNHG16	1.26213	1.30827e-27
ATAD2	1.26083	3.5316e-16
FAM101A	1.2606	6.45126e-08
METTL1	1.26042	9.92505e-11
KIAA1524	1.25932	2.59664e-16
RPL32	1.25794	1.66209e-14
MDK	1.25567	3.64437e-26
TOP2A	1.25393	5.45919e-11
KIT	1.2523	9.34062e-05
ZBTB12	1.25137	6.56219e-24
GMDS	1.25037	4.08466e-09
SKA1	1.2493	1.2778e-15
CITED1	1.24928	4.48014e-09
CHEK2	1.24867	9.86983e-20
C11orf82	1.2482	7.04002e-11
RFC4	1.24772	2.01261e-35
MLLT10P1	1.24637	9.84939e-09
SCARNA13	1.24516	4.63804e-08
ATF5	1.23868	3.97577e-09
EBF3	1.23847	0.00103385
HIST1H2BH	1.23392	5.23879e-06
FBXO43	1.2332	1.54886e-07
C17orf89	1.23298	2.88916e-23
RPL34	1.23164	1.26891e-20
RPL7A	1.23084	3.3335e-18
PTRHD1	1.23038	1.77131e-15
ALYREF	1.22821	1.60341e-31
TEAD4	1.22692	1.54733e-11
TNFRSF10B	1.2264	3.36389e-10
ZNF367	1.22621	7.36141e-16
PYCR1	1.22502	1.15335e-25
EBP	1.22391	1.0144e-35
MCM5	1.22355	9.73918e-21
EEF1G	1.22311	1.99633e-20
GPR125	1.22206	9.51032e-21
RPS25	1.22065	9.92823e-16
FBXO5	1.21952	2.42243e-17
RPS10	1.21915	8.68297e-20
AEN	1.21865	6.32767e-20
BAI1	1.21724	7.76631e-10
DBF4	1.21384	3.02973e-19
FZD5	1.21365	2.16981e-06
SKP2	1.21174	1.72499e-19
ARC	1.21163	1.12215e-07
KRT18	1.21057	6.28509e-06
GNB2L1	1.20921	2.37272e-16
TROAP	1.20917	3.30302e-13
PUS7	1.20808	3.27193e-16
SYT14	1.20693	3.93253e-12
SLCO5A1	1.20593	1.92413e-08
KIF14	1.20552	3.76868e-10
RPPH1	1.20455	1.06362e-07
CBLN2	1.20219	0.000553305
B3GNT5	1.20209	3.71945e-10
PTPN5	1.20172	0.000367582
SNHG8	1.2001	8.32801e-12
NPM3	1.19985	2.81258e-18
CASC5	1.19971	9.66471e-12
ENC1	1.19908	6.624e-07
TIMELESS	1.19874	1.61396e-24
E2F7	1.19822	7.24477e-06
TST	1.19805	7.84824e-11
HSPD1	1.197	4.79646e-22
ZNF703	1.19521	7.84128e-07
RPS6	1.19289	2.7146e-16
NPTX2	1.19068	0.000971046
ZNF891	1.18819	7.89434e-08
KIAA1958	1.18715	4.50662e-11
LMNB2	1.18522	1.24736e-22
DDX39A	1.18223	1.72521e-29
PRR11	1.18222	2.58839e-13
SNRPB	1.18157	2.09334e-36
MCM3	1.18013	1.67671e-24
FAM201A	1.17977	2.91245e-06
MYB	1.17934	7.40035e-07
RPS14	1.17876	3.07009e-18
SLC25A6	1.17848	2.89183e-15
BRCA1	1.17786	6.02876e-16
EXOSC5	1.17701	6.21864e-17
CENPK	1.17463	1.96124e-17
SAC3D1	1.17442	5.89436e-22
RPL5	1.17297	6.79778e-16
LSM4	1.17198	3.16783e-30
KIF2C	1.17017	3.29361e-11
LDHA	1.17001	1.45392e-15
AGO2	1.16826	3.11968e-09
C4orf21	1.16711	1.95979e-15
MTFP1	1.16524	5.65341e-12
RPL14	1.16426	2.48531e-15
RPS23	1.16236	1.58898e-18
IGFBP2	1.16183	4.54911e-12
LAMP5	1.16073	0.00027084
DKC1	1.16003	2.63586e-34
CRABP2	1.15712	1.00253e-06
SIVA1	1.15711	6.50623e-25
RPL12	1.15495	3.78884e-16
NOB1	1.15483	1.16899e-21
PAM16	1.15472	3.11408e-28
ZNF581	1.15438	1.3011e-17
TIMM8A	1.15366	1.01616e-15
CALN1	1.1525	0.000205774
SCML2	1.15224	2.02064e-15
LINC00682	1.15176	3.60567e-13
RPS18	1.15122	5.94599e-16
GJC1	1.15002	2.90815e-18
MRPL3	1.1497	1.4142e-28
RPS9	1.14851	5.87532e-19
NR2C2AP	1.1475	3.74275e-26
RAD54L	1.14733	1.27218e-11
RPS20	1.14665	1.44852e-21
CHAF1B	1.14594	5.04265e-19
CCSER1	1.1455	2.21914e-07
RPL41	1.14444	1.05531e-18
CHML	1.14312	2.7495e-15
ACTL6A	1.14289	3.57083e-31
RPL28	1.14279	1.52196e-19
FAM65C	1.1427	4.74141e-05
RSL1D1	1.14256	2.25776e-20
PPA1	1.14115	6.26377e-15
TMPO-AS1	1.13928	6.48673e-06
WDHD1	1.1392	5.71002e-18
WDR34	1.13842	2.86424e-25
PRTFDC1	1.13728	3.93697e-16
FJX1	1.13376	3.28323e-15
PIGA	1.13337	1.71079e-07
RAN	1.13336	6.84835e-29
HSPE1	1.13334	1.33971e-19
IGF2	1.13188	0.00269476
PDIA6	1.1308	2.58568e-11
SHCBP1	1.13022	3.61152e-11
ATIC	1.12851	2.60102e-22
H1FX	1.12849	3.09532e-25
PPAT	1.12816	7.04489e-19
RPS28	1.12796	3.14636e-16
MCM8	1.12756	1.40635e-17
PLCD4	-1.22461	5.43727e-11
CD86	-1.22722	1.08046e-11
TRIM73	-1.22737	3.22545e-12
IGFBP5	-1.22833	1.53236e-08
RASD1	-1.22909	3.3763e-09
DNAJC6	-1.23086	3.27521e-28
PON2	-1.23102	4.01655e-12
PRKCB	-1.23213	4.72936e-08
TNFSF10	-1.23326	3.42486e-10
KCNQ3	-1.23356	5.5195e-11
IL13RA1	-1.23393	2.37462e-14
CAPG	-1.23394	1.47378e-10
ITPKB	-1.23435	5.12899e-12
CSF1	-1.2348	1.06662e-15
SPI1	-1.23503	1.08204e-17
CASP1	-1.2362	6.25551e-16
CPVL	-1.23662	4.0504e-16
HLA-C	-1.2377	1.28266e-12
GIMAP6	-1.23937	1.68581e-12
CGN	-1.2405	6.59215e-12
GBP2	-1.24074	2.80912e-12
CELF6	-1.24075	1.18628e-26
EGR2	-1.24115	1.12237e-05
IFIH1	-1.24124	4.06189e-08
SPRYD3	-1.24155	1.70541e-18
RAB37	-1.24159	5.37506e-06
ST3GAL1	-1.24208	1.42675e-19
SAMD9	-1.24313	8.64945e-10
MMP9	-1.24322	3.94659e-05
HCST	-1.24351	1.22999e-10
SIGLEC10	-1.24363	1.60176e-11
CRISPLD2	-1.24554	6.83354e-09
IFIT2	-1.24564	1.64353e-09
MBP	-1.2458	3.4718e-09
MYO18A	-1.24633	3.65314e-32
CLSTN3	-1.24682	6.41168e-32
ZHX2	-1.24788	1.49838e-22
CPNE5	-1.24874	2.81251e-12
C10orf10	-1.24879	1.02027e-11
LXN	-1.25174	5.77608e-08
PSD2	-1.25188	2.74285e-22
PCDHGC4	-1.25361	7.02649e-19
ECEL1	-1.25475	0.000320791
C10orf54	-1.25495	2.858e-14
CDRT4	-1.25601	9.09676e-13
NTM	-1.25654	4.2719e-08
AIF1	-1.25676	8.54244e-18
CAPN5	-1.25772	1.35096e-21
IGSF6	-1.25969	1.31243e-15
CYP46A1	-1.26043	1.52667e-11
SGK1	-1.26066	6.57393e-17
DAB2	-1.26697	2.42834e-17
HLA-B	-1.26698	2.22373e-12
TAP1	-1.26735	7.42617e-12
KIF5A	-1.26747	1.2869e-23
XAF1	-1.26776	1.41952e-07
BCL6	-1.2687	1.48264e-09
TNFRSF14	-1.26997	4.70211e-16
LRMP	-1.27067	1.98812e-09
TNFAIP2	-1.2711	7.97194e-18
SYT7	-1.27197	1.88026e-14
CD209	-1.27327	1.33487e-08
SYBU	-1.27388	1.44576e-16
SAMD9L	-1.27433	1.22972e-08
GNG12	-1.2748	3.60373e-14
SLC37A2	-1.27565	5.14655e-13
SLC40A1	-1.27565	1.42877e-14
ST8SIA2	-1.27644	2.4146e-20
SP100	-1.27698	9.25481e-13
CLU	-1.27824	4.33716e-11
ANKRD29	-1.28013	1.16905e-10
GABRG2	-1.28035	9.51632e-06
CDH22	-1.28082	1.13941e-05
CECR1	-1.2827	1.16466e-14
THEMIS2	-1.28315	1.09046e-15
FABP3	-1.28434	1.24689e-09
CNTNAP2	-1.28681	8.59144e-10
CPXM2	-1.28719	9.67357e-09
CD247	-1.28784	4.81504e-09
ARHGEF10L	-1.28786	2.41981e-22
FAM69A	-1.2901	1.42251e-14
DPYD	-1.29276	1.21683e-21
PEAR1	-1.2935	8.3159e-13
VWA5A	-1.2958	2.7778e-06
NCDN	-1.29841	1.27132e-31
TMBIM1	-1.29889	1.39221e-14
PLD2	-1.29945	1.98215e-17
UBASH3B	-1.29967	9.19712e-11
PCED1B-AS1	-1.29977	5.21835e-09
IGJ	-1.30061	1.09624e-05
PTPRF	-1.30139	6.52371e-20
SYNM	-1.30157	5.51765e-15
SGK2	-1.30194	2.18101e-11
EVI2A	-1.30336	3.0483e-12
COL9A3	-1.3038	3.91146e-06
KIAA0226L	-1.30477	2.8444e-10
IRF1	-1.3052	1.86245e-15
LSMEM1	-1.3058	1.28451e-20
ULBP2	-1.30833	8.05434e-10
VWDE	-1.30889	2.2144e-07
PLB1	-1.3099	2.15168e-09
SLC1A3	-1.31107	5.93858e-08
INMT	-1.31112	4.70882e-08
AMPH	-1.31146	1.1884e-12
HLA-E	-1.3119	3.83967e-14
TNFSF13B	-1.31243	3.79745e-14
PCDHGA5	-1.31424	5.81193e-07
PCDHGB1	-1.31479	2.46552e-07
LILRB4	-1.31627	1.74714e-12
CAB39L	-1.31663	2.65059e-19
PRR5	-1.31716	1.3923e-12
RAB15	-1.31767	4.04516e-22
NLRC5	-1.31828	1.42882e-11
IL27RA	-1.3188	5.62108e-13
SDPR	-1.31963	1.80373e-10
WSB1	-1.3204	3.64778e-25
SERPINB9	-1.32188	7.81491e-15
ADCY1	-1.3229	1.21722e-17
ERAP2	-1.32508	5.85195e-10
PALM3	-1.3252	1.54643e-10
ZFP36L1	-1.32712	4.50629e-14
ARRDC2	-1.32736	4.10946e-15
COL7A1	-1.32932	2.5786e-11
NCALD	-1.32981	5.75838e-21
ABCA7	-1.32989	2.71747e-14
CD84	-1.33022	5.77395e-10
ANXA1	-1.33099	7.7367e-11
BTBD3	-1.3316	3.82248e-15
PEG10	-1.33192	5.16659e-17
GIMAP2	-1.33414	1.19005e-10
CD33	-1.33446	7.643e-12
DRAXIN	-1.3348	1.04994e-07
MILR1	-1.33596	2.20687e-12
PTAFR	-1.33838	7.66687e-11
DOCK8	-1.33847	1.41955e-09
C2CD4B	-1.34067	5.53191e-07
FPR3	-1.34169	7.79063e-17
ARHGAP9	-1.34199	1.93942e-11
DOC2B	-1.34284	1.25617e-26
REEP6	-1.34407	1.04759e-09
PLAC8	-1.34413	2.52369e-06
GIMAP1	-1.34524	5.60039e-09
SLC9A9	-1.34533	5.05755e-11
CYR61	-1.34608	3.09007e-07
LRRTM4	-1.34616	2.57145e-08
PRUNE2	-1.34796	4.8494e-13
SPRY1	-1.34888	7.10478e-11
SYT13	-1.34945	4.20755e-10
BTK	-1.34956	6.58349e-12
CYTH4	-1.34979	2.95027e-13
WAS	-1.35008	2.51168e-15
ITGB7	-1.3504	4.12213e-09
DGKA	-1.35041	3.91937e-17
CD3D	-1.35081	1.49129e-06
MYO15A	-1.35117	1.13653e-07
FOSB	-1.35471	0.000262988
TPPP3	-1.35536	3.66995e-09
KIAA1755	-1.35659	3.91291e-11
KLF4	-1.35846	6.47411e-06
FOXO1	-1.36017	6.37021e-15
PCSK1	-1.36069	3.59639e-08
TOM1L2	-1.36274	1.31267e-62
CLIC2	-1.36322	5.68825e-14
LST1	-1.36339	8.4713e-20
NAPSB	-1.36757	2.45492e-10
PCDHGB6	-1.368	1.25085e-08
HOXC9	-1.36948	7.29729e-10
TRAF3IP3	-1.37069	6.5667e-10
CRYAB	-1.37114	2.20817e-07
FOLR2	-1.37121	1.81935e-14
DAB1	-1.37403	8.93015e-10
SOD3	-1.37417	1.17126e-10
SYTL1	-1.37493	1.00584e-07
EBI3	-1.37496	5.81407e-11
LILRB1	-1.37597	1.70866e-12
PLSCR4	-1.3766	3.61323e-10
FAIM3	-1.37823	1.22718e-05
GBP3	-1.384	5.76874e-12
F3	-1.38403	7.72696e-08
CACNA2D3	-1.3849	1.85826e-12
CMKLR1	-1.38682	8.38508e-16
FMNL1	-1.38696	2.13724e-19
ITGAM	-1.38762	3.3937e-12
ARHGAP36	-1.38775	0.000259276
FREM1	-1.38856	4.11775e-08
LACC1	-1.38856	6.44298e-13
KLF2	-1.39108	3.82652e-11
MIA	-1.39116	4.01875e-07
RAC2	-1.39361	6.06245e-10
SNX10	-1.39377	1.98699e-08
TRIM22	-1.39442	8.33458e-12
LAMA4	-1.39496	9.04918e-17
SEMA3G	-1.39505	1.41804e-12
EDNRB	-1.3964	2.12492e-12
FBXO2	-1.39682	8.30489e-07
RSG1	-1.39835	1.36208e-20
PIK3R5	-1.39927	5.3148e-13
SPN	-1.39958	1.15864e-08
CD53	-1.40002	2.63299e-15
MAN1C1	-1.40021	3.79872e-13
ZEB2	-1.40147	2.3629e-17
PID1	-1.40274	5.43227e-12
DRD2	-1.40354	3.89538e-06
COL14A1	-1.40396	9.97948e-09
HLA-DMA	-1.40615	4.83857e-16
INPP5D	-1.40629	3.94053e-18
RBM47	-1.40771	4.5901e-11
PRPH	-1.40812	5.65474e-08
GCGR	-1.40868	0.00229843
GALNT3	-1.4094	2.97488e-14
PCDHA1	-1.41163	5.222e-15
C1R	-1.41245	1.15649e-09
HLA-F	-1.41422	1.85522e-14
PLCH2	-1.41512	7.10203e-08
CYBRD1	-1.41736	8.3549e-13
HCK	-1.41782	1.77989e-22
FGR	-1.41829	1.6114e-13
PLEKHA4	-1.41916	6.78908e-08
CCDC69	-1.42023	2.2315e-10
PSTPIP1	-1.42168	2.30958e-11
MAP7	-1.4222	5.25924e-19
PACSIN1	-1.42687	9.03385e-09
PRICKLE2	-1.42722	8.93094e-18
TNFRSF25	-1.42818	1.52934e-13
NRBP2	-1.43303	9.82573e-28
ARHGAP30	-1.43342	1.2429e-14
HLA-DRB5	-1.43449	0.000683496
RGMA	-1.43496	1.56937e-14
CD7	-1.43603	1.40952e-08
ACHE	-1.4362	3.2965e-09
SYK	-1.43845	1.74834e-14
PHLDB1	-1.43911	2.84848e-34
MYO1F	-1.43925	1.38767e-23
GFRA3	-1.44123	3.02893e-10
VSTM2A	-1.44152	1.25606e-11
CASP8	-1.44309	4.4221e-17
KNDC1	-1.44309	7.46696e-13
CORO2B	-1.44467	1.00699e-18
SLC18A2	-1.44495	7.60624e-09
DEF6	-1.44658	1.72845e-14
LAIR1	-1.44658	9.83201e-19
LDLRAP1	-1.44774	4.88934e-11
TNFRSF1B	-1.44819	1.27365e-24
NFKB2	-1.44878	2.26142e-20
CA10	-1.44981	4.26468e-08
GGTA1P	-1.45017	2.24167e-16
DENND2D	-1.4517	1.03211e-11
FSTL5	-1.45292	5.62479e-07
CREG2	-1.45314	2.12034e-08
KCNC4	-1.45458	1.10852e-17
NR4A1	-1.45491	1.82562e-07
APBA1	-1.4559	8.44779e-25
IL4I1	-1.45674	3.63476e-11
TUBA4A	-1.45736	8.24643e-09
RASSF4	-1.46095	8.26889e-23
SASH3	-1.46132	3.25853e-14
TBC1D10C	-1.46278	5.74551e-09
GIMAP8	-1.46298	4.57288e-16
ANXA2	-1.46526	1.52639e-14
CD97	-1.46876	1.1855e-15
NKG7	-1.46957	6.01678e-12
GPR123	-1.47001	1.03258e-12
FGD3	-1.47003	1.95975e-12
PLEKHG5	-1.47151	1.80823e-18
EBF1	-1.4726	5.8793e-12
KCNAB2	-1.47512	3.54817e-32
CNR1	-1.47676	1.82274e-15
CD300LF	-1.47753	4.53899e-13
GIMAP7	-1.48192	2.96023e-13
HCP5	-1.48212	3.23219e-14
NCKAP1L	-1.48322	2.91673e-19
APBB1IP	-1.49264	1.65127e-14
LINC00869	-1.49281	4.50078e-14
DNER	-1.49359	1.98906e-11
CAMK2B	-1.49454	4.1594e-27
CCBE1	-1.49511	4.78996e-09
C8orf4	-1.49556	1.25688e-12
ANKRD6	-1.49598	6.50427e-19
AK5	-1.49621	7.38916e-24
GS1-18A18.1	-1.49651	4.47939e-16
PLCXD3	-1.49758	4.16758e-07
ZFP36	-1.50006	3.96239e-08
PLXNC1	-1.50115	5.9213e-24
PTPN7	-1.5036	4.55392e-12
GGT5	-1.50403	1.91005e-16
ITM2A	-1.50649	7.02215e-14
DOCK3	-1.50757	2.61308e-16
TNC	-1.50965	5.27136e-13
ICAM1	-1.50969	8.53968e-18
AHI1	-1.51181	1.02991e-31
PIK3CD	-1.51183	2.10649e-26
CD52	-1.51443	3.63254e-09
CADM3	-1.5149	9.16681e-24
CCL21	-1.51541	0.0003615
ARHGEF6	-1.51852	4.49477e-18
IL32	-1.51985	3.75546e-17
ATHL1	-1.526	2.00086e-10
HLA-DPB1	-1.52645	2.72314e-17
OPHN1	-1.52769	7.45216e-07
LCP2	-1.52936	1.326e-20
IL16	-1.52942	2.63664e-13
VAMP1	-1.52969	2.6757e-27
CCL14	-1.53017	1.69641e-10
FNDC9	-1.5306	4.31122e-11
WNT4	-1.531	1.81929e-13
CSF1R	-1.531	1.44322e-18
SLC15A3	-1.53304	1.39261e-19
CYB5R2	-1.53489	1.81798e-08
HCLS1	-1.5359	6.25508e-22
MST1P2	-1.53743	1.12536e-08
GNLY	-1.53811	1.85735e-15
CD37	-1.54174	6.19758e-10
PCED1B	-1.54305	5.73388e-14
GBP4	-1.54368	3.72399e-16
SEPP1	-1.54401	1.59283e-17
APOL3	-1.54446	8.80791e-18
ITGB2	-1.55089	2.51813e-20
GBP1	-1.55355	1.56341e-12
LEF1	-1.55522	1.54842e-11
RASAL3	-1.55531	8.54498e-14
GABARAPL1	-1.5565	1.92901e-22
TAGAP	-1.5608	4.84739e-14
SELPLG	-1.56557	9.23236e-19
IL10RA	-1.56572	1.66447e-23
NAV3	-1.5713	8.56863e-14
IL34	-1.57156	9.39027e-18
VAV1	-1.57288	2.23231e-16
RGS1	-1.57338	1.52114e-11
SNX20	-1.57418	7.23434e-14
IL33	-1.57544	5.75506e-17
TNS1	-1.57706	1.03452e-20
SLC18A1	-1.58295	2.23185e-09
WDFY4	-1.58709	5.91839e-14
EPS8L1	-1.58883	2.32583e-19
ABCC3	-1.58973	3.18201e-19
RAMP3	-1.59736	2.63539e-14
ARHGAP15	-1.59744	1.34168e-14
FUCA1	-1.59806	1.56558e-24
HLA-DMB	-1.59819	2.85693e-20
HLA-DPA1	-1.59955	3.73376e-15
PARVG	-1.60467	3.88444e-18
HLA-DRB1	-1.6056	3.06567e-13
CSF2RB	-1.60776	1.73509e-15
PDE4DIP	-1.60794	5.35658e-29
BIN2	-1.60798	1.36664e-17
ALCAM	-1.60818	4.57634e-14
TMEFF2	-1.60955	4.51688e-14
PDK4	-1.60958	2.05426e-14
ATP2A3	-1.6106	1.0337e-17
CPNE9	-1.61149	9.73646e-20
DOCK2	-1.61815	2.24687e-21
LTB	-1.62233	1.23978e-08
EPHA5	-1.62496	7.70553e-09
GPNMB	-1.62967	3.42267e-20
CXCL12	-1.63305	6.85361e-20
CD6	-1.63421	2.79995e-11
NT5C1A	-1.63665	1.14406e-12
AGRN	-1.63704	9.48325e-24
ABLIM3	-1.63828	4.37863e-22
ADAMDEC1	-1.64391	2.2637e-14
FAM65B	-1.6446	1.40178e-10
IL2RB	-1.64869	4.45597e-15
LCK	-1.64957	1.32465e-09
EVI2B	-1.64992	8.66367e-18
IGSF1	-1.65086	1.11349e-07
CTSS	-1.65111	1.64043e-19
TGFBR2	-1.65211	3.14087e-19
CCR7	-1.65942	1.60358e-08
LCP1	-1.65955	2.75961e-15
KIAA0513	-1.66339	1.54073e-19
IKZF1	-1.6643	1.44556e-12
FBLN5	-1.66479	7.82117e-13
CLEC7A	-1.66499	1.65255e-18
AKAP7	-1.66576	2.28415e-12
EDIL3	-1.66617	1.07284e-09
KLHL6	-1.66701	4.42039e-15
LRRC71	-1.67399	9.99381e-20
CYTIP	-1.67527	1.72712e-13
CD48	-1.6818	3.08836e-15
CDH10	-1.68229	6.38268e-08
PTPRH	-1.68652	8.0637e-13
HLA-DQB1	-1.68687	4.64243e-11
FGD2	-1.68688	1.2428e-21
TFEC	-1.68795	2.5138e-15
PLEK	-1.68806	8.43329e-24
BAIAP3	-1.68871	8.13927e-07
MAP1A	-1.69199	1.10344e-22
ZBTB16	-1.69462	1.10036e-16
ACAP1	-1.6954	2.52042e-12
PLA2G7	-1.69948	9.98495e-21
FAXDC2	-1.70063	6.88336e-20
GDPD5	-1.7018	1.32289e-28
ADH1B	-1.70505	2.71296e-08
ATP2B4	-1.70676	4.08379e-19
UPP1	-1.70953	4.71602e-17
CD4	-1.7096	2.24619e-28
CYBB	-1.7114	1.43248e-24
NXPH1	-1.71496	3.4596e-19
MDGA1	-1.71947	2.83139e-12
NRCAM	-1.7232	2.80181e-25
SLCO2B1	-1.72711	1.83782e-26
HLA-DRA	-1.74304	3.16318e-18
ABCA10	-1.74473	1.21131e-12
CD2	-1.75082	4.10713e-13
APLNR	-1.75216	2.94314e-23
PLXNA4	-1.75223	6.57252e-13
GAS7	-1.75295	2.17232e-11
TMC8	-1.75369	2.5931e-14
RHBDL3	-1.77367	7.59264e-18
KIAA1456	-1.77584	2.87559e-15
AOAH	-1.7782	5.32274e-31
CCL2	-1.78014	5.32897e-15
IRF8	-1.78433	2.83103e-24
CD74	-1.79203	2.07567e-19
ZAP70	-1.79742	9.33082e-13
EPB41L3	-1.81396	2.11572e-13
CDH6	-1.81606	1.12126e-14
ADCYAP1	-1.81828	1.79001e-05
CD3E	-1.8191	1.02819e-10
ITGAX	-1.83676	6.61481e-26
UBD	-1.84919	1.19604e-07
C1S	-1.8525	1.26484e-16
SELL	-1.85349	2.83317e-10
SCG2	-1.85963	4.52441e-22
TMEM255A	-1.85975	2.50563e-16
PGM2L1	-1.86238	7.2201e-46
ALDOC	-1.8629	1.37721e-22
EPB41L4A	-1.86422	1.74145e-22
HLA-DQA1	-1.86545	5.08323e-14
HOXC-AS1	-1.86648	1.09449e-16
SLAMF7	-1.867	7.98473e-18
FCN1	-1.8776	2.3556e-17
CIITA	-1.87874	2.295e-15
OGN	-1.87919	3.74294e-09
CTSH	-1.88021	1.21484e-25
VCAM1	-1.89011	1.33975e-22
GPR183	-1.89448	5.98381e-16
CCL5	-1.8954	1.53534e-15
PTPRC	-1.89588	4.73047e-17
ITGA8	-1.89944	2.5515e-09
IL2RG	-1.90538	2.02629e-16
HLA-DQB2	-1.90684	1.42088e-15
CTSW	-1.91834	3.15774e-17
PMP22	-1.91967	1.50167e-22
SNCG	-1.92854	1.9131e-10
AHR	-1.93299	1.4693e-16
FYB	-1.94127	2.16623e-21
TNFAIP3	-1.94872	3.55723e-20
ITGAL	-1.95746	6.78915e-22
U3	-1.95831	8.93132e-10
RAB3B	-1.96017	4.09185e-24
PKIB	-1.96081	2.82865e-14
LGI4	-1.97508	1.15378e-10
NR4A2	-1.97541	8.00069e-10
MPEG1	-1.97666	4.42367e-32
SLAMF8	-1.99687	8.27444e-26
CGNL1	-1.99817	7.91865e-26
HSD17B3	-2.04229	1.17376e-17
TRPV2	-2.0592	6.64919e-21
AMICA1	-2.06679	9.06978e-23
FXYD1	-2.07758	9.46621e-10
PDE6G	-2.08071	6.21545e-26
FGL2	-2.08311	2.40808e-26
HPCAL4	-2.08956	1.73093e-20
DYNC1I1	-2.09731	1.47605e-16
MATN2	-2.10038	1.20436e-30
SCN7A	-2.11578	6.91694e-21
CAMK2A	-2.12247	7.62506e-15
IL18	-2.1242	8.66933e-28
ALS2CL	-2.13224	5.66327e-21
SYT2	-2.14533	2.97893e-15
ALDH1A1	-2.16591	1.73893e-18
HLA-DQA2	-2.17254	2.18817e-19
BIRC3	-2.17914	7.76683e-19
LYZ	-2.23862	6.00483e-25
SV2B	-2.24008	7.96874e-16
PAPLN	-2.24335	1.90099e-28
IL7R	-2.24392	8.82969e-16
KLRK1	-2.25027	1.75606e-21
RGS9	-2.25607	8.39712e-21
HS3ST5	-2.27143	1.82246e-22
SPOCK2	-2.301	2.15978e-22
RBP5	-2.30382	2.25222e-40
NTRK1	-2.31897	7.65661e-12
MPZ	-2.36056	2.15348e-19
CHD5	-2.42156	4.27201e-25
KIRREL3	-2.44154	1.55674e-24
APOD	-2.46276	1.15616e-05
INSRR	-2.47178	6.17492e-14
DNASE1L3	-2.50682	5.68494e-25
C7	-2.53483	3.22095e-17
DIRAS3	-2.58419	8.52437e-14
S100B	-2.67191	4.49632e-18
C17orf107	-2.6739	3.06081e-33
LGI3	-2.69457	1.45854e-28
PIRT	-2.88968	5.69734e-22
CCL19	-3.00927	1.47713e-13
AMIGO2	-3.14837	8.88181e-28
HAP1	-3.18874	9.0473e-23
PTGDS	-3.93035	5.13126e-31

## Sheet: Chimerascan
Gene_Symbol	logFC	PValue
MYCNOS	4.27349	1.44261e-26
MYCN	3.65411	2.33493e-34
SLC30A3	3.4882	3.34558e-19
VAX2	3.4576	1.91419e-24
PHGDH	3.18472	4.82408e-34
DLX5	3.15525	5.47013e-18
NCAN	3.04262	5.39566e-19
SLCO4A1	3.0038	5.51917e-26
TSSC2	2.99533	3.96773e-20
ODC1	2.95148	2.13794e-26
DDX1	2.92206	2.34012e-10
TRIM54	2.87121	4.39836e-12
MIR3648	2.85093	7.46101e-15
NBAS	2.81571	1.18471e-12
PLEKHG4B	2.7715	1.64411e-17
LINC00839	2.75125	6.19826e-18
RPL22L1	2.67551	8.22078e-47
TWIST1	2.66931	3.28472e-15
PRRX2	2.65975	1.76785e-16
SLC38A5	2.62528	2.49768e-24
PRDM8	2.60943	3.73317e-18
CCNYL2	2.59349	8.67197e-15
CRYGD	2.58313	3.65762e-14
NXPH2	2.57497	1.59615e-10
LRRN1	2.5498	1.42855e-17
DLL3	2.5124	1.30826e-20
FOXC1	2.51106	5.32816e-11
ANKRD18B	2.50241	9.88924e-17
RHBG	2.47478	2.73511e-14
JPH1	2.42491	1.59601e-24
DNAJC5G	2.41232	1.41531e-10
CRABP1	2.40858	1.80727e-06
HK2	2.38078	3.5059e-23
CPLX3	2.37624	1.21194e-13
EXO1	2.36709	8.39022e-51
FAM49A	2.34255	2.38277e-09
ZNF695	2.31452	1.13687e-33
SCRT2	2.29116	6.95521e-26
C19orf48	2.25103	3.60312e-49
RN7SL2	2.235	1.18434e-10
HBB	2.22492	1.43179e-10
CKS2	2.21187	8.76266e-55
MND1	2.18425	2.29087e-45
MAD2L1	2.17797	3.10094e-51
HSPA6	2.16905	9.3415e-10
BIRC5	2.16532	1.8417e-38
UBE2C	2.15638	6.0147e-43
RPL36A	2.13925	2.10491e-56
NKAIN4	2.13615	7.40523e-09
CDKN3	2.13004	3.37453e-39
CDT1	2.12728	3.03876e-44
PRSS12	2.12453	2.65428e-08
CENPA	2.09074	2.27094e-36
CPNE7	2.08443	1.26659e-09
ASCL1	2.08208	9.03699e-11
DUSP4	2.07599	3.8306e-10
ISLR2	2.06992	1.68174e-06
CCNB2	2.05497	6.77954e-42
PSAT1	2.04924	3.5026e-28
C8orf31	2.04611	6.81472e-14
NEIL3	2.03654	2.23527e-18
HOXD9	2.02945	1.46482e-15
FAM83D	2.02492	2.07663e-37
HPDL	2.0242	1.07066e-23
GALNT14	2.02367	3.78789e-08
RPL39	2.02303	1.09131e-51
ALK	2.02243	1.21426e-10
PRLHR	2.00819	3.19276e-07
SPC24	2.00149	3.17872e-46
CDK4	1.97385	5.179e-20
MPST	1.97219	8.10778e-60
DNAH14	1.97117	5.86643e-32
UBE2S	1.97054	1.97726e-61
NHLH2	1.96377	8.99674e-06
RCOR2	1.95504	2.39285e-55
RNU1-1	1.95429	3.85524e-13
LINC00478	1.9535	3.34257e-11
NCAPG	1.95173	8.22284e-37
CHEK1	1.94629	6.05384e-33
SLC1A5	1.94517	1.72923e-30
MYBL2	1.94475	1.31283e-34
RN7SK	1.93954	2.07701e-11
KIF15	1.93344	1.77672e-31
GEN1	1.92495	4.59179e-12
GINS2	1.92121	3.31124e-41
CDCA5	1.92095	1.35559e-43
KIAA0101	1.91627	1.50133e-36
DEPDC1B	1.91175	4.36364e-36
CDCA7L	1.90669	1.5e-17
ETV1	1.90083	1.12925e-07
HMGB3	1.89601	2.80338e-69
RPS7	1.89508	6.5816e-47
CLMP	1.89475	2.26259e-13
RPS11	1.89376	8.39457e-47
BRIP1	1.88129	9.00956e-27
NME1	1.87861	1.37766e-65
BTBD11	1.8785	5.58545e-15
RPL36	1.8759	3.11141e-41
CENPF	1.87509	1.93209e-30
PTTG1	1.87432	5.30753e-33
COL26A1	1.87045	1.27234e-12
NPM1	1.86126	3.44976e-52
RPS21	1.86124	1.41294e-42
CDC45	1.84844	6.29648e-32
DDR2	1.84485	2.3453e-13
BAMBI	1.84325	3.0625e-14
FEN1	1.83884	3.07353e-49
RRM2	1.83635	1.47986e-19
TK1	1.83195	1.2604e-27
KIF4A	1.82963	7.05684e-40
DLGAP5	1.82869	2.85531e-31
MCM2	1.82603	6.28631e-60
HIST1H1C	1.82509	3.05732e-16
ASS1	1.82207	6.06327e-10
TMEM97	1.81974	6.07612e-36
AHCY	1.81903	1.05225e-62
AURKA	1.81437	2.23405e-37
MTHFD2	1.81228	2.02244e-34
BLM	1.81044	6.94834e-30
FBL	1.80954	3.31897e-47
POLE2	1.80597	1.75826e-36
RPL18A	1.80555	1.12381e-43
ORC6	1.80353	6.32549e-37
CCT2	1.7962	1.12281e-12
ABCC4	1.79355	5.3603e-21
DANCR	1.7923	1.02074e-45
RMI2	1.79229	1.09974e-42
SNRPE	1.7907	5.59825e-43
SMO	1.78847	2.52403e-15
MRPL11	1.78673	4.95668e-63
RPS2	1.78429	3.79785e-54
CUX2	1.78077	6.3591e-10
RNF150	1.77567	3.5818e-15
CDCA4	1.77433	2.08763e-47
E2F1	1.77351	4.38898e-36
TMSB15A	1.7732	1.90746e-42
EEF1B2	1.7672	8.05988e-41
ERCC6L	1.76686	1.07879e-11
FEZ2	1.7664	5.28021e-08
RPS15A	1.76394	8.77313e-52
FBXO17	1.76332	1.56119e-12
PPP1R14B	1.7623	2.56894e-62
RPS17	1.75596	1.74683e-39
ENDOG	1.75263	1.75553e-29
RPS13	1.7526	8.9891e-55
FZD2	1.75192	1.30304e-08
SAPCD2	1.75005	9.75901e-31
MCM10	1.74739	7.46342e-30
FAM72C	1.74685	1.2605e-17
RNASEH2A	1.74472	1.33195e-54
CDCA2	1.74269	9.28015e-24
CENPE	1.73751	9.47467e-22
AURKB	1.73304	1.18739e-27
XRCC2	1.73146	7.73088e-23
CCNB1	1.72823	3.36968e-38
RPS3A	1.72683	4.0697e-47
RPL13AP5	1.72669	2.68952e-39
GAL	1.72522	2.20946e-07
SH3GL3	1.72422	6.06076e-13
CENPN	1.72354	1.55135e-30
KIF18A	1.72196	3.88175e-24
CDK1	1.71981	2.19034e-29
H2AFX	1.71833	3.62219e-38
NCR3LG1	1.71785	3.55012e-11
VRK1	1.71632	2.06378e-39
SGOL1	1.71412	5.35967e-22
FAM19A5	1.7124	7.69277e-12
SLC16A1	1.70963	6.51994e-37
SST	1.70474	0.000404864
ACVR2B	1.70434	3.86225e-10
FAM72D	1.70395	4.66682e-17
NCAPH	1.70335	3.41025e-33
SKA3	1.69977	1.36912e-32
GSTO2	1.69787	3.42481e-08
TMEM74B	1.69526	3.53213e-12
STRA6	1.69468	1.218e-06
NR2F1	1.68639	1.39644e-07
RPL35	1.68591	5.93159e-41
DSCC1	1.68395	9.52904e-34
ASPM	1.6818	2.97031e-26
RPS29	1.68084	9.19911e-46
HJURP	1.6775	1.40219e-31
LY6H	1.67612	1.76471e-05
IRX5	1.67364	1.47762e-07
CEP152	1.67003	3.50857e-20
RPL9	1.66834	1.8513e-39
CHAF1A	1.66556	8.98385e-44
ZNF90	1.66394	3.70435e-17
LRBA	1.66341	3.81678e-19
RPS16	1.66139	1.68941e-46
RPL38	1.65917	3.64062e-44
RPPH1	1.65897	2.00921e-11
RPL18	1.65758	4.84156e-42
SLC27A2	1.65405	4.12941e-15
PLK4	1.65341	3.92547e-36
HMGB2	1.6522	4.913e-36
RPS15	1.65099	3.11709e-43
SNHG1	1.64799	9.73821e-28
SNORD3A	1.64736	7.02834e-08
PAICS	1.64666	3.43346e-50
KIF20A	1.64546	2.30505e-31
NME1-NME2	1.64466	1.56138e-47
RPS5	1.64345	2.44081e-35
RPLP1	1.64007	1.23265e-43
RPL13A	1.63951	5.46043e-40
SNRPD2	1.63942	6.23925e-49
RNU4-2	1.6394	0.00153082
LINC00221	1.63916	3.97931e-09
TYMS	1.63481	1.00309e-35
RPL29	1.63402	1.05762e-32
DCTPP1	1.63349	7.74991e-60
SLC29A2	1.63243	3.50997e-18
RPL39L	1.6277	1.06346e-20
RPLP2	1.62196	1.37798e-39
PLK1	1.62062	1.47242e-39
CSRP2	1.62041	9.84924e-22
RPLP0	1.61051	1.47886e-47
EIF4EBP1	1.61049	7.66216e-47
HIST1H2BH	1.6089	6.47751e-10
HRH3	1.60751	2.66701e-20
CENPM	1.60517	1.50396e-32
SPC25	1.59752	1.03415e-30
FAM64A	1.59429	1.00769e-27
PRDX4	1.59221	1.44284e-54
RPL13AP20	1.59014	1.87909e-21
CENPW	1.58863	3.45715e-30
RPL37	1.58397	1.61421e-36
GMDS	1.58372	5.32183e-17
PHF21B	1.58267	3.94264e-24
TNFRSF10B	1.5818	3.4943e-16
RPL13	1.58158	4.88967e-36
EFS	1.58019	9.87632e-13
CCNB1IP1	1.57749	4.82877e-24
TRIM59	1.57726	2.16274e-33
CDC20	1.57701	3.81867e-22
GMPS	1.57593	1.84187e-52
RAD51	1.57348	1.32263e-32
TRIP13	1.57348	2.28452e-41
RPS19	1.57242	9.29604e-43
CBLN2	1.57027	1.42736e-06
TPX2	1.56633	1.15256e-33
MAB21L2	1.56589	9.21272e-11
RPS3	1.56552	2.85489e-30
MELK	1.5625	1.7289e-30
RPL24	1.56155	4.21706e-42
PARPBP	1.56152	2.00253e-21
CCNA2	1.55888	2.1313e-32
PBK	1.55732	3.96648e-24
CDC25A	1.5573	6.66603e-31
RPL35A	1.5573	4.28729e-36
HAPLN4	1.55676	1.31427e-11
PDZRN3	1.5563	9.35257e-09
PMCH	1.55378	1.17385e-21
RPL27A	1.55213	6.41742e-46
CBLN1	1.55105	8.47212e-14
BZW2	1.54971	1.85066e-47
ALPL	1.53717	1.15043e-07
BUB1B	1.53394	3.89643e-29
ARSG	1.53304	2.24202e-11
NRGN	1.52722	8.2494e-11
RAB33A	1.52493	4.34187e-41
GAS5	1.52475	2.08619e-20
RPSA	1.52412	1.46823e-32
IGF2BP1	1.52401	2.49056e-11
CBS	1.52224	2.46541e-20
TENM4	1.52026	5.49566e-09
RPS27	1.51871	7.98968e-39
YEATS4	1.51652	9.13621e-11
BUB1	1.51645	1.00095e-27
NOL10	1.51585	1.66345e-10
MIS18A	1.51155	3.98558e-37
SLC35F2	1.50441	1.71146e-11
PIF1	1.49989	8.54347e-19
MRPL21	1.49982	5.27299e-17
ARHGAP11A	1.49885	6.31889e-20
CDC25C	1.4983	2.37541e-23
TEAD4	1.49733	4.29112e-17
PAGE5	1.49688	0.00507856
MIR17HG	1.49672	1.3507e-11
SSR4	1.49525	1.81978e-56
C4orf46	1.49422	6.05806e-36
RPS24	1.49203	3.60243e-30
CITED1	1.4892	1.67029e-12
FAM86C2P	1.48727	1.92972e-16
ASPDH	1.4866	1.13262e-10
MCM6	1.4864	1.25651e-39
ZFAS1	1.48613	3.15325e-24
STK33	1.48555	3.71095e-16
SLC35G1	1.48408	3.82984e-10
LDHB	1.48298	1.52154e-50
FLNC	1.4825	6.07282e-09
BOLA2	1.48177	3.23754e-19
UNG	1.48125	5.41534e-54
RPL32	1.48042	3.84836e-28
CEP55	1.48022	1.56054e-20
RPS4Y1	1.47802	0.0117516
KIF11	1.47277	4.71834e-23
TMA16	1.47236	2.14672e-27
DHFR	1.47079	3.52964e-33
FAM72B	1.46992	9.11018e-18
CENPH	1.46968	4.24055e-30
MKI67	1.4692	6.06715e-19
MPV17L	1.46692	4.0389e-13
UBE2T	1.46563	1.63913e-43
PCNA	1.46342	2.88532e-41
NME4	1.46313	1.34903e-48
NUF2	1.46279	1.25427e-23
RPL31	1.4598	1.0985e-32
SLC25A5	1.45919	1.15634e-60
HMGA1	1.4589	1.46628e-48
POLA2	1.45734	4.21057e-45
RPS4X	1.45715	1.61103e-32
FOXM1	1.45654	3.89085e-24
POC1A	1.45479	5.59517e-25
SLC12A8	1.45389	1.19601e-07
SNRPF	1.45244	1.86603e-54
MYOZ3	1.45002	2.03093e-11
ZNF121	1.44679	2.253e-32
CDKN2A	1.44461	2.16878e-07
IGFBP2	1.4438	3.18871e-16
RPS25	1.4415	1.06855e-28
H2AFZ	1.44136	1.33019e-54
RPL34	1.44058	3.00069e-35
PDK1	1.43885	9.05833e-19
PDGFRA	1.43809	1.21032e-07
HBA1	1.43698	1.62446e-05
RPS28	1.43541	1.19665e-31
PKMYT1	1.43388	2.44802e-28
SNRPD1	1.43238	2.03134e-49
CHODL	1.43178	1.4006e-05
KIF18B	1.43155	1.24592e-17
ZNF239	1.43016	7.60742e-23
OIP5	1.43004	6.29963e-21
RAD51AP1	1.42904	2.81213e-23
RPL10	1.42648	2.15605e-46
CALN1	1.42591	1.67282e-07
SLCO5A1	1.42562	2.52741e-12
RPSAP15	1.4243	5.91931e-17
HSD17B6	1.42216	5.9295e-09
TKT	1.42112	3.24239e-30
CDCA7	1.41887	4.16137e-24
NUDT1	1.41866	1.28161e-24
CHEK2	1.41614	7.01485e-27
GINS1	1.41538	9.5881e-33
TACC3	1.41414	7.90371e-37
GSG2	1.41352	1.99845e-13
NETO2	1.41143	1.28642e-20
DTL	1.4106	1.64049e-24
FAM101A	1.40961	2.91926e-12
LRR1	1.40948	8.83619e-33
ASF1B	1.40279	3.12947e-24
FANCI	1.39933	6.48075e-28
LDHA	1.39535	9.65796e-30
THADA	1.39473	9.67379e-08
MTFP1	1.39265	1.37377e-21
RPL7A	1.39137	1.75457e-33
RASL10B	1.39115	3.1238e-22
RPL12	1.38979	2.39895e-31
SNHG7	1.38674	2.03923e-20
RPL23	1.38664	5.68435e-32
NDC80	1.38351	5.65189e-26
IGSF9	1.37986	1.32159e-17
RPL28	1.37965	5.27872e-40
RPS14	1.37864	9.78048e-32
ATF5	1.37551	1.55015e-12
ECT2	1.37481	3.10679e-27
KLF15	1.374	1.4052e-09
EEF1G	1.3725	7.45518e-39
RRP9	1.36894	1.128e-25
APEX1	1.36883	1.45648e-53
RPS9	1.36736	2.7489e-36
GNB2L1	1.36723	3.09586e-29
CMBL	1.36671	1.97393e-16
FAM162B	1.3666	9.03174e-06
RPS10	1.36573	3.53232e-33
PCOLCE	1.36282	1.10332e-15
RPL41	1.36166	1.64971e-36
PTRHD1	1.36011	1.84277e-25
KIF23	1.35994	5.53456e-23
ESCO2	1.35977	1.29469e-15
E2F3	1.35861	8.82938e-29
EME1	1.35618	1.16351e-16
BAI1	1.35569	7.43137e-15
SIX3	1.35345	1.95362e-06
GMNN	1.35311	2.71101e-31
SCARNA13	1.35241	3.16663e-08
SUV39H2	1.34984	5.00173e-25
RRM1	1.3493	4.04823e-42
WDR62	1.3488	3.74921e-23
MDK	1.34584	6.72228e-31
RPL14	1.34358	1.38786e-27
RPS18	1.34353	8.30702e-27
EBP	1.34252	3.99254e-49
RPS20	1.34224	1.74196e-38
KRT18	1.34003	2.60866e-07
ARC	1.33972	7.21835e-09
POLD1	1.33957	5.23825e-29
ZNF93	1.33956	5.98118e-22
POLQ	1.33862	5.62687e-11
TANC2	1.33773	1.55227e-07
SNRPG	1.33715	5.17327e-37
NEK2	1.33686	3.1456e-18
ZWINT	1.33686	2.90528e-25
CHD3	1.33658	8.9495e-06
SNHG8	1.33648	5.9598e-19
RPL37A	1.33633	7.00905e-28
RPS6	1.33316	4.0229e-27
GPR125	1.33302	7.48812e-28
ITPRIPL1	1.33152	1.08215e-19
NPM3	1.33149	8.8338e-28
KIFC1	1.33132	8.41886e-21
RUVBL1	1.33038	4.61204e-55
PPEF1	1.32928	1.52724e-07
CEACAM19	1.32912	8.77067e-07
FAM72A	1.32872	1.28466e-15
B3GNT5	1.32769	1.42953e-15
ZNF703	1.32523	3.03016e-10
TST	1.32395	7.26042e-17
ALYREF	1.32374	3.24983e-39
RPS23	1.3202	9.90158e-35
ZNF581	1.32003	7.10072e-29
DDX39A	1.31967	1.93031e-51
CDC42EP3	1.31957	5.0091e-11
F12	1.31888	3.33854e-18
PYCR1	1.31514	1.73773e-48
C17orf89	1.31396	1.17456e-30
MLLT10P1	1.31387	9.74182e-10
AEN	1.31313	6.60229e-31
EBPL	1.31286	1.25003e-24
FBXO5	1.31238	2.31945e-27
SAC3D1	1.31222	8.46825e-26
DBF4	1.31199	7.81376e-27
FAM201A	1.31044	8.02866e-09
PUS7	1.30846	2.70311e-19
MIR7-3HG	1.30783	4.27106e-11
PTPN5	1.30663	3.24585e-06
PAM16	1.30541	3.78432e-42
RPL5	1.3054	7.43348e-29
SLC25A6	1.30437	1.51212e-28
RTKN2	1.30421	1.75773e-16
EXOSC5	1.30357	1.41485e-28
PRR22	1.3033	5.62073e-09
BMP7	1.30233	6.04608e-06
SNHG16	1.3017	2.6548e-41
WDR43	1.30162	2.88391e-13
SLIRP	1.30135	6.76636e-36
SNRPB	1.30125	4.50114e-48
QPRT	1.30099	3.5024e-12
LSM4	1.30002	2.06293e-48
FAM111B	1.29751	3.67819e-13
SAP30	1.29742	9.80944e-40
TTK	1.29304	1.33234e-19
E2F8	1.29275	6.44088e-09
ATIC	1.29193	4.42893e-39
RFC4	1.29166	1.28788e-47
SERPINF1	1.29093	5.71242e-10
SHMT2	1.28942	3.25395e-23
SOX11	1.28905	1.84935e-22
CNTD2	1.28705	1.34143e-09
SIVA1	1.28508	2.02515e-34
HSPE1	1.28498	2.80676e-43
VWCE	1.28421	7.99031e-11
HSPD1	1.28223	3.17027e-40
LSM7	1.28183	4.03142e-51
DLK1	1.27912	0.00410252
RPL27	1.27889	2.09219e-28
H1FX	1.27746	4.46365e-34
RTN4RL2	1.2769	1.99059e-10
ZBTB12	1.27545	4.32985e-34
GTSE1	1.27418	2.39345e-21
DEPDC1	1.2734	8.08571e-13
MRPL23	1.27275	3.64582e-35
METTL1	1.2724	1.85468e-11
PPA1	1.26741	2.46343e-30
UBA52	1.26664	1.06287e-40
ESPL1	1.2664	6.03725e-20
AMH	1.2661	4.68946e-07
FAM65C	1.26416	4.4249e-06
PRTFDC1	1.26137	1.54955e-24
UXT	1.25983	2.23423e-42
PTGIS	1.25869	2.11764e-09
NUSAP1	1.25728	1.13583e-19
MRPL52	1.25624	1.14319e-40
ALKBH2	1.25551	2.76882e-38
NDUFB11	1.25544	4.75695e-40
IMPDH2	1.25415	1.87922e-22
MRPL12	1.25329	3.06279e-36
GDAP1L1	1.25296	4.67874e-26
SCAI	1.25277	1.77279e-07
SIX3-AS1	1.25106	3.75986e-06
NOB1	1.25068	1.59133e-32
RPL17	1.25059	7.1228e-27
RANBP1	1.24989	5.44397e-54
MCM5	1.24976	1.8433e-32
CAMKV	1.24656	2.01396e-10
ATAD2	1.24508	8.40503e-20
CHAC2	1.24497	1.29045e-10
MRPL3	1.24317	4.42575e-57
HIST3H2A	1.24186	1.82499e-21
TRIB2	1.24079	4.44566e-05
CD6	-1.1244	5.05059e-06
RNF207	-1.12632	7.48129e-17
PLSCR4	-1.12733	6.42045e-09
MST1R	-1.1275	1.21959e-09
HLA-DRA	-1.12807	2.74756e-08
KLHDC9	-1.12858	8.04032e-20
IL2RB	-1.12911	6.60122e-09
HLA-DPA1	-1.1302	1.85517e-08
PDGFD	-1.13108	2.70465e-11
ICAM1	-1.13171	1.48883e-10
MINK1	-1.13195	4.86886e-21
PRPH2	-1.1322	2.37249e-08
REEP1	-1.13234	2.86712e-22
CPXM2	-1.13234	4.56902e-08
ARPP21	-1.13468	8.44272e-08
TEKT3	-1.13559	1.05539e-09
FAM131C	-1.13622	2.54849e-11
PIK3R5	-1.13655	5.44319e-11
INPP4B	-1.13671	2.19917e-11
SERINC1	-1.13754	2.47578e-38
PRKAG2	-1.13764	1.2921e-30
C20orf194	-1.13769	6.58576e-48
TPT1-AS1	-1.13813	2.53033e-34
ENDOD1	-1.1388	3.05626e-13
SPTB	-1.13917	6.28825e-16
GRAMD3	-1.13961	2.51338e-09
CYBRD1	-1.1408	4.18186e-10
CPNE5	-1.14102	2.07298e-12
TUBA4A	-1.14137	5.79233e-07
TFEB	-1.14332	3.74638e-16
CELF4	-1.14375	3.71091e-20
FAM102B	-1.14414	2.10279e-30
FSTL5	-1.14462	4.8733e-05
GOLGA8I	-1.14587	2.18869e-13
SLC13A4	-1.14595	4.55896e-10
RGMB	-1.14674	4.08739e-27
CLU	-1.14697	1.67663e-08
GIMAP8	-1.1476	2.78467e-13
NLRP1	-1.15025	8.25457e-14
TRIM67	-1.1506	2.23188e-16
KIAA1755	-1.15088	1.93766e-08
EZH1	-1.15165	1.66718e-43
CXCR2P1	-1.1527	7.3648e-08
CADM1	-1.15361	5.75141e-18
WDFY4	-1.15396	5.32059e-09
C2CD4C	-1.15425	1.08646e-14
STRC	-1.15441	5.53485e-09
PARVG	-1.1549	1.64667e-10
EPS15	-1.15502	2.11969e-29
SCUBE2	-1.15533	1.74196e-10
ITGA3	-1.15616	1.61433e-13
LFNG	-1.15664	5.12286e-15
TAPBP	-1.16021	8.40763e-30
TCF7L2	-1.16047	4.6722e-11
STAT2	-1.16173	9.53372e-29
TMEM150C	-1.16183	3.4814e-19
GSAP	-1.16202	1.15388e-21
IL10RA	-1.16212	1.10758e-14
AFAP1L2	-1.16216	3.08536e-15
CTSS	-1.16249	3.74196e-10
CD2	-1.16262	1.63503e-06
TFAP2E	-1.16535	4.79232e-09
CNTNAP1	-1.16536	2.59356e-22
MTMR9LP	-1.1655	7.22707e-28
PHF11	-1.16607	9.77517e-23
KIAA1522	-1.16705	5.05333e-25
PCDH1	-1.16709	3.04662e-26
ATHL1	-1.16726	7.82702e-07
PRKCZ	-1.16796	1.64696e-22
PPP2R2C	-1.16838	9.0117e-09
MAP3K5	-1.17107	1.66504e-16
PTPRU	-1.17123	5.14528e-08
SHOX2	-1.17157	4.61773e-06
TNC	-1.17203	6.24285e-09
CPNE2	-1.17258	2.46668e-20
CD163L1	-1.17451	1.11512e-07
AHDC1	-1.17457	6.37253e-37
TTC39A	-1.17599	1.73905e-08
NALCN	-1.1761	2.04827e-17
KIAA0226L	-1.17691	5.73956e-11
DGKA	-1.17767	4.5402e-14
EPHB6	-1.17767	4.18533e-12
PLXNB3	-1.17809	6.72718e-11
MAN1C1	-1.17963	8.58714e-12
PTN	-1.17984	1.91719e-09
SPRYD3	-1.18051	3.39345e-21
ST3GAL1	-1.18184	1.30351e-22
LCP2	-1.18194	1.0275e-13
SLC1A3	-1.18231	8.86891e-08
SLCO3A1	-1.18265	4.97634e-11
ZDHHC18	-1.18291	2.39181e-26
NCOA7	-1.1834	2.7231e-24
FGD3	-1.18598	1.01018e-09
DEF6	-1.18694	3.71975e-11
DOCK2	-1.18696	3.9821e-13
RGS1	-1.18787	1.94771e-07
PCDHGA6	-1.18875	1.99298e-11
TH	-1.19024	8.10721e-07
CNTNAP2	-1.19091	4.57115e-08
NFKB2	-1.19187	7.00156e-15
FLII	-1.19188	2.41716e-47
CLSTN1	-1.19195	6.503e-35
PTGER4	-1.19245	4.30323e-11
FAM69A	-1.19427	5.71852e-14
CATSPER2	-1.19579	4.6637e-23
F3	-1.19675	1.3199e-07
PLA2G7	-1.19734	4.06116e-11
IL11	-1.20056	3.22749e-07
ZFPM2	-1.20098	3.79548e-12
HRH1	-1.20316	6.54271e-08
SDC3	-1.20467	7.28966e-20
SYBU	-1.20563	4.5185e-18
GPNMB	-1.2064	8.77412e-12
MAP7D1	-1.20719	1.74055e-36
RIN2	-1.20758	7.28455e-31
TMEM130	-1.20773	1.75392e-19
FOXH1	-1.20779	1.73397e-23
INPP1	-1.20797	2.09424e-41
PIP5KL1	-1.20804	2.31595e-23
MYO1F	-1.20859	2.93986e-17
IKZF1	-1.20936	1.95507e-08
IL2RG	-1.20977	6.13923e-07
COL11A2	-1.20987	1.31524e-11
CLSTN3	-1.21015	2.44335e-30
SPRY1	-1.21107	3.11938e-12
ACADVL	-1.21223	1.08663e-34
CAMTA2	-1.21258	1.49719e-59
AHNAK	-1.21284	7.1231e-15
IGFBP5	-1.21341	3.30701e-11
LEF1	-1.21351	5.6115e-08
UNC13D	-1.21602	1.45719e-12
TMEM191A	-1.21688	8.31312e-14
SNX20	-1.21776	1.98754e-10
CSF1R	-1.21985	3.06581e-13
PALM3	-1.22137	1.09757e-08
FLCN	-1.22454	7.25708e-41
ACHE	-1.22497	1.62178e-07
ZBTB46	-1.22606	2.85711e-28
DLC1	-1.22618	5.61857e-18
IGIP	-1.22661	2.65825e-33
BMP8B	-1.22683	3.23534e-08
CCL2	-1.22747	4.85353e-08
VPS13C	-1.22956	5.42222e-35
CD74	-1.22972	8.20385e-10
CLCN6	-1.23182	2.95516e-56
KLF4	-1.23248	2.78595e-06
ELFN1	-1.23357	2.42365e-08
C1orf228	-1.23381	5.46127e-17
SGSM1	-1.239	1.77847e-30
SCNN1D	-1.2391	1.63713e-24
IQSEC3	-1.23947	9.59878e-17
ARHGAP15	-1.23992	7.36171e-11
RASSF4	-1.2401	1.26207e-17
MBP	-1.24027	2.01327e-12
SH3D21	-1.2403	1.10044e-15
TTLL7	-1.24179	6.14423e-29
ZCCHC12	-1.24277	1.76366e-13
RAB37	-1.24321	1.16232e-06
ACAP1	-1.24398	1.08985e-07
CCDC24	-1.24412	6.08184e-14
MKNK1	-1.24414	1.0037e-53
ABCA7	-1.24736	2.39677e-13
FBXO44	-1.24981	1.99048e-31
STAT3	-1.24992	9.39235e-37
SCN9A	-1.25344	7.29107e-23
CTSH	-1.25382	1.08788e-10
TEKT2	-1.25418	2.58999e-13
SEPP1	-1.2542	5.05534e-13
PCED1B	-1.25438	1.11505e-11
FKBP6	-1.2558	8.33297e-13
TFEC	-1.25617	1.73904e-09
GGT5	-1.26002	4.0895e-13
DBH-AS1	-1.2615	1.51496e-17
CYP46A1	-1.26309	7.8296e-12
HRK	-1.26443	6.23935e-16
FBLN7	-1.26578	1.56471e-17
GPR183	-1.26593	5.85598e-08
ICA1L	-1.26739	1.63884e-44
TPPP3	-1.26824	4.73547e-08
LPL	-1.26961	6.70599e-10
RTN4RL1	-1.27054	3.83536e-09
VAT1L	-1.27073	2.05813e-10
GNG12	-1.27159	1.35398e-18
DDC	-1.27181	7.48811e-08
ASGR1	-1.2727	3.78132e-15
PHYHIP	-1.27421	1.00232e-18
CTNND2	-1.27422	2.70035e-24
PAK6	-1.27587	1.05142e-10
UBASH3B	-1.2767	5.73098e-12
ITGA7	-1.27686	1.03484e-17
TMIE	-1.27756	9.27411e-16
RNF11	-1.2783	1.5603e-27
C1orf63	-1.28022	4.53222e-44
SFRP1	-1.28545	1.03248e-12
IRF8	-1.28623	1.50035e-12
PTCH2	-1.28708	6.62768e-14
KLHL6	-1.28722	1.10484e-11
PRR5	-1.2883	2.10543e-15
CD4	-1.29001	6.11458e-16
VWA7	-1.29052	8.21666e-17
RASD1	-1.29072	2.26675e-11
UBE2Q2P1	-1.29074	1.76254e-30
CRYAB	-1.29082	4.60577e-08
ARHGEF6	-1.29159	7.87197e-17
GABBR1	-1.29254	5.14966e-54
SRCIN1	-1.29451	7.01188e-55
CYR61	-1.29588	1.84379e-08
ZNF365	-1.2977	3.636e-14
NTM	-1.29877	1.22507e-10
ZHX2	-1.29905	4.47317e-28
AOAH	-1.29944	4.40353e-16
EDNRB	-1.30039	2.15828e-15
DGKB	-1.30229	3.86369e-08
ZAP70	-1.30333	1.09411e-07
FOSB	-1.30417	0.000178769
SLAMF8	-1.30435	5.48174e-10
SERPINB9	-1.30521	5.44452e-18
BCL6	-1.30717	1.43514e-14
HLA-DQA1	-1.30822	5.97464e-08
CYBB	-1.30884	3.94485e-14
PCDHGA5	-1.30902	2.68055e-08
SYT5	-1.30904	3.71278e-10
TGFBR2	-1.31078	1.10254e-15
CECR1	-1.31132	8.6512e-20
CACNA1G	-1.3124	2.94828e-07
TEK	-1.31319	1.80745e-17
LACC1	-1.31325	1.22426e-13
OLFML2A	-1.31451	2.05197e-11
MIR137HG	-1.31454	6.19463e-15
SAMD9	-1.31546	2.04954e-14
FAM65B	-1.31763	2.33731e-08
CDRT4	-1.31828	4.37809e-13
SRRM1	-1.31873	7.65657e-68
MROH7	-1.3193	5.21526e-14
CLEC7A	-1.31931	2.14948e-14
PRKCB	-1.32079	1.72774e-09
LGALS2	-1.32268	2.80369e-07
MAMLD1	-1.32383	5.06686e-15
ASIC2	-1.32537	1.62409e-08
SYNPR	-1.32576	2.97276e-07
CD97	-1.3286	5.68845e-17
DNAJC6	-1.3299	6.55653e-31
OSBPL3	-1.33315	3.1186e-09
TAGAP	-1.33462	2.02048e-13
FABP3	-1.33466	2.08905e-11
C1S	-1.33482	7.52343e-10
NCALD	-1.33532	1.02533e-23
C8orf4	-1.33535	1.00679e-12
PRICKLE2	-1.33683	2.1139e-18
FGD2	-1.33767	7.19599e-16
REEP6	-1.33781	8.94029e-10
PTPRC	-1.33882	1.98451e-09
RAP1GAP2	-1.34238	2.31338e-28
KLHL35	-1.34325	5.88599e-17
NCDN	-1.3435	9.44845e-40
APLNR	-1.34439	8.03485e-14
ABCG4	-1.34812	1.75899e-29
TMEM132C	-1.35207	6.80775e-07
FOXO1	-1.35401	1.91421e-17
GPR153	-1.35518	4.3406e-26
LYNX1	-1.35521	3.42027e-11
DPYD	-1.35722	9.53429e-29
ITGAL	-1.35871	7.35067e-11
FMNL1	-1.36129	8.33739e-28
ROBO3	-1.36207	4.67792e-19
ZBTB7C	-1.36214	5.26193e-20
GFRA3	-1.36214	6.0491e-09
ARHGAP23	-1.36455	4.47457e-42
NEBL	-1.36532	1.31265e-15
CA10	-1.36795	3.95965e-07
FBLN5	-1.37235	1.46718e-10
CNR1	-1.37403	8.71017e-13
PID1	-1.37472	1.07107e-14
HLA-DQB2	-1.3752	6.26848e-09
VCAM1	-1.37994	5.69204e-14
MYO18A	-1.38317	4.90312e-62
SYNM	-1.38321	2.01287e-20
CTSW	-1.38382	4.78981e-11
LAMA4	-1.3846	8.27987e-21
C2CD4B	-1.38467	9.73855e-08
ZFP36	-1.39168	1.51824e-08
RGMA	-1.39173	8.57921e-16
LINC00174	-1.39369	1.92435e-31
NEAT1	-1.39456	2.48257e-18
SYT13	-1.39531	2.52549e-09
COL7A1	-1.39573	1.64319e-12
MTSS1	-1.39654	9.4472e-44
PLEKHA4	-1.39705	4.79312e-10
TMEM107	-1.39914	3.83083e-36
VPS13D	-1.40245	9.88792e-44
RIMS1	-1.40259	2.0164e-37
SLFNL1	-1.40298	4.33756e-14
PCDHA1	-1.40321	4.19158e-18
PLEC	-1.40343	4.73352e-45
CAB39L	-1.40583	5.66051e-28
RAB15	-1.40754	1.71526e-30
PCDHGC4	-1.40935	7.97169e-22
ANKRD29	-1.41212	2.61172e-13
PDE6G	-1.41216	5.51073e-11
LSMEM1	-1.41287	1.15231e-28
BTBD3	-1.41392	4.56454e-21
MASP2	-1.41615	8.46605e-19
MYO7A	-1.42344	1.44234e-27
SYT7	-1.42902	5.0311e-21
PLAGL1	-1.43182	3.10402e-13
LYZ	-1.43238	1.65097e-09
SEMA3G	-1.4361	8.73209e-17
PLCXD3	-1.43897	4.3174e-08
CRIP3	-1.43953	4.23008e-27
PCDH20	-1.44016	1.18248e-08
HOXC9	-1.44381	2.07153e-10
ST8SIA2	-1.44738	3.74715e-31
ALCAM	-1.44938	7.98745e-12
GABARAPL1	-1.45275	3.55541e-19
RBFOX1	-1.45289	1.01502e-15
CBX7	-1.45294	4.16778e-36
CAPN3	-1.4582	4.70456e-29
OGN	-1.45826	4.07175e-07
MICALL2	-1.46247	2.5533e-18
ARHGEF10L	-1.46538	1.12112e-42
CELF6	-1.46663	3.04442e-44
KCNQ3	-1.46762	9.3962e-18
AMPH	-1.4682	3.5996e-17
APBA1	-1.47339	2.75441e-26
FAM47E	-1.47431	8.88977e-20
DOC2B	-1.47668	3.32268e-34
VWA5A	-1.47792	7.97285e-11
AK5	-1.47894	1.33397e-22
TMC8	-1.48112	4.35365e-12
SNCG	-1.48195	3.627e-08
CIITA	-1.48454	1.26375e-12
PRUNE2	-1.48856	7.29837e-17
SRRM3	-1.48941	3.83186e-40
KIFC2	-1.49289	2.86566e-34
NR4A1	-1.49293	4.02871e-09
CAMK2B	-1.49328	3.66068e-29
AMICA1	-1.49443	7.41663e-15
ATP2A3	-1.49872	6.71519e-17
NAV3	-1.50386	2.23496e-13
CYB561	-1.50665	1.35737e-10
ABCC3	-1.50731	4.90629e-19
ECEL1	-1.51135	2.28252e-06
TOM1L2	-1.51277	3.80288e-98
KIF5A	-1.51513	2.94611e-54
SLCO2B1	-1.51808	7.31947e-23
FYB	-1.5182	2.30704e-14
IL34	-1.51857	1.47163e-20
ITGAX	-1.519	9.33897e-17
CACNA2D3	-1.51975	8.07129e-14
PSD2	-1.5223	1.02852e-42
PCDHGB6	-1.52391	1.51575e-13
EBF1	-1.52509	3.97347e-14
SNX10	-1.52533	7.31792e-12
CORO2B	-1.53183	2.90367e-26
PTPRF	-1.53256	6.19346e-33
CACNA1D	-1.53256	9.41005e-21
TNS1	-1.53382	2.74322e-23
PVRL1	-1.53847	1.43247e-28
HLA-DQA2	-1.54171	1.81083e-10
CAPN5	-1.54307	2.80822e-44
RAB26	-1.54421	7.93795e-19
PLD2	-1.54978	1.43249e-28
KCNAB2	-1.55121	1.21934e-51
PLCH2	-1.55231	2.04811e-13
CREG2	-1.55388	5.76293e-11
C1orf173	-1.55905	1.71021e-11
INS	-1.56067	4.03391e-12
CAPS2	-1.56105	2.79318e-24
WNT4	-1.56323	2.62676e-16
ANKRD6	-1.56829	1.88266e-22
PIK3CD	-1.56938	1.54724e-40
TFAP2B	-1.57219	2.38264e-09
AGRN	-1.579	1.4903e-25
KCNC3	-1.57901	8.78673e-30
PDE4DIP	-1.58266	2.89332e-32
SCPEP1	-1.58426	7.08743e-32
PEAR1	-1.58452	5.21061e-28
CCBE1	-1.5857	1.69482e-09
ALDH1A1	-1.58731	2.2373e-11
PCSK2	-1.60259	1.20917e-09
BIRC3	-1.60371	1.19117e-11
PCSK1	-1.60763	1.00436e-11
MYO15A	-1.60789	4.05244e-10
CYB5R2	-1.608	4.18583e-11
RSG1	-1.60808	1.67771e-33
PHLDB1	-1.61083	4.18281e-72
IL18	-1.61209	1.43834e-14
MAP7	-1.61267	8.93076e-33
IL7R	-1.61314	1.4775e-09
P2RX6	-1.61383	1.36123e-21
DNER	-1.62256	2.37327e-13
CLEC10A	-1.62382	5.92385e-16
KLRK1	-1.63028	1.31916e-13
TMEFF2	-1.63054	2.59157e-15
LRRTM4	-1.64102	6.27063e-13
MPEG1	-1.64768	1.74723e-25
VAMP1	-1.65576	2.23731e-40
KCNC4	-1.65859	7.27234e-26
AKAP7	-1.65862	4.8228e-14
MIA	-1.67735	3.50315e-12
KIAA0513	-1.68466	6.47143e-26
NXPH1	-1.69014	5.593e-22
VWDE	-1.69117	2.47101e-14
ADCY1	-1.69609	1.40452e-37
GALNT3	-1.69915	1.09797e-21
VSTM2A	-1.70206	4.30856e-16
TFAMP1	-1.70466	4.36737e-14
PLXNC1	-1.70736	1.99733e-39
SLC18A1	-1.70874	2.34046e-10
WSB1	-1.71229	6.06963e-67
CADM3	-1.71912	1.09218e-30
DOCK3	-1.72098	7.34223e-24
EDIL3	-1.72133	6.00318e-12
PKIB	-1.72603	1.10814e-12
AHR	-1.74086	1.05853e-18
EPS8L1	-1.75292	3.24402e-28
CES4A	-1.77826	1.30182e-66
TRIM74	-1.7811	3.94301e-26
MAP1A	-1.7816	3.80184e-30
FXYD1	-1.7849	7.40782e-10
AHI1	-1.78547	3.83274e-67
GAS7	-1.78595	3.38362e-16
NRCAM	-1.78703	4.04901e-31
ABLIM3	-1.78821	1.43469e-28
TNFAIP3	-1.78971	2.57378e-19
RAMP3	-1.79496	2.73705e-24
PTPRH	-1.79532	5.12511e-12
NR4A2	-1.79702	1.98233e-09
PLCD4	-1.80397	1.3839e-38
RBP5	-1.80483	1.30265e-25
FNDC9	-1.80495	5.51951e-15
UPP1	-1.81524	6.6943e-27
SCG2	-1.81611	5.10541e-21
GPR123	-1.81933	1.56381e-18
TRIM73	-1.8199	1.54114e-37
FGL2	-1.82362	2.8842e-27
NRBP2	-1.82378	5.79267e-67
LINC00869	-1.83286	4.31542e-28
DYNC1I1	-1.83875	3.80921e-13
GS1-18A18.1	-1.84283	2.76845e-22
KNDC1	-1.84303	7.05796e-25
TNFRSF25	-1.84307	9.16404e-36
C7	-1.84672	4.42238e-11
EPHA5	-1.84832	2.92614e-15
RHBDL3	-1.85803	5.87376e-20
RAB3B	-1.86935	8.70655e-16
OPHN1	-1.87125	1.07251e-12
CPNE9	-1.88061	1.12551e-29
MATN2	-1.88143	1.05832e-33
CGN	-1.89441	2.14241e-33
FBXO2	-1.90973	2.28479e-15
PLEKHG5	-1.92115	9.58747e-57
GDPD5	-1.93588	3.4261e-54
SLC18A2	-1.9391	2.49021e-15
DNASE1L3	-1.94423	2.45606e-16
ATP2B4	-1.95946	3.15534e-37
EPB41L3	-1.96354	2.62022e-20
CDH6	-1.96642	1.8396e-25
HOXC-AS1	-1.98669	1.14936e-18
PGM2L1	-1.98871	3.13514e-60
KIAA1456	-1.98985	1.84968e-22
ALDOC	-2.00278	5.89682e-29
PLXNA4	-2.02792	8.69519e-20
CGNL1	-2.03973	4.20704e-35
FAXDC2	-2.04292	1.43607e-40
LGI4	-2.05058	4.18783e-15
PAPLN	-2.06091	1.10232e-28
SPOCK2	-2.06513	2.35049e-21
TMEM255A	-2.06829	3.52205e-19
PMP22	-2.07555	8.45127e-32
FREM1	-2.09464	7.95001e-21
SYT2	-2.10154	1.03099e-15
CCL19	-2.108	1.26041e-08
EPB41L4A	-2.1306	2.14205e-30
ADCYAP1	-2.14097	8.85699e-10
TRPV2	-2.1437	3.10633e-32
DRD2	-2.2195	3.69502e-18
HS3ST5	-2.22416	1.53061e-25
ARHGAP36	-2.25057	6.15585e-11
MDGA1	-2.25228	7.68535e-26
U3	-2.26401	2.10108e-17
MPZ	-2.3336	2.32552e-26
HPCAL4	-2.378	1.34183e-22
S100B	-2.40368	1.29904e-16
SV2B	-2.44317	2.82086e-21
RGS9	-2.45155	1.11624e-20
ALS2CL	-2.4659	9.34517e-42
SCN7A	-2.47272	1.29436e-35
KIRREL3	-2.63836	4.40778e-37
LGI3	-2.66901	1.50171e-35
NTRK1	-2.8795	2.53199e-17
PTGDS	-2.9266	4.21338e-20
PIRT	-2.95578	9.6079e-25
AMIGO2	-3.04246	3.57978e-33
BAIAP3	-3.12248	7.9429e-41
C17orf107	-3.18515	8.97258e-74
CHD5	-3.19237	1.92479e-74
GCGR	-3.26408	1.25246e-16
INSRR	-3.5144	2.44963e-30
APOD	-3.8636	1.59398e-18
