# Supplementary material for: Unraveling Gene Fusions for Drug Repositioning in High-Risk Neuroblastoma
Source: Front Pharmacol. 2021 Apr 23;12:608778. doi: 10.3389/fphar.2021.608778 (PMC8105087; doi:10.3389/fphar.2021.608778)
Supplement: Supplementary file 7 [file table6.xlsx]

## Sheet: top_ten_immune_celllines
Ranked immune states from ChimeraScan	Tanimoto similarity	Ranked immune states from SOAPfuse	Tanimoto similarity	Ranked immune states from TopHat	Tanimoto similarity
preB.FrC.BM.preB.FrD.BM	0.0898458	preB.FrC.BM.preB.FrD.BM	0.0870488	preB.FrC.BM.preB.FrD.BM	0.104502
T.8Eff.Sp.OT1.48hr.LisOva.T.8Eff.Sp.OT1.d15.LisOva	0.0897981	T.DPbl.Th.T.DPsm.Th	0.0848356	Tgd.vg2.24ahi.e17.Th.Tgd.vg2.24alo.Th	0.101613
T.8Eff.Sp.OT1.48hr.LisOva.T.8Eff.Sp.OT1.d10.LisOva	0.088017	preB.FrC.BM.proB.FrBC.BM	0.0847009	T.DPbl.Th.T.DPsm.Th	0.0997333
T.DPbl.Th.T.DPsm.Th	0.0864721	Tgd.vg2.24ahi.e17.Th.Tgd.vg2.24alo.Th	0.0828465	preB.FrC.BM.proB.FrBC.BM	0.0985615
Tgd.vg2.24ahi.e17.Th.Tgd.vg2.24alo.Th	0.0858209	T.8Eff.Sp.OT1.d5.VSVOva.T.8Eff.Sp.OT1.d8.VSVOva	0.0816543	T.8Eff.Sp.OT1.48hr.LisOva.T.8Eff.Sp.OT1.d10.LisOva	0.0982475
preB.FrC.BM.proB.FrBC.BM	0.0857143	T.8Eff.Sp.OT1.d5.VSVOva.T.8Eff.Sp.OT1.d15.VSVOva	0.0811671	Tgd.vg2.24ahi.e17.Th.Tgd.vg2.24alo.Th.TCRbko	0.0976
T.8Eff.Sp.OT1.48hr.LisOva.T.8Eff.Sp.OT1.d8.LisOva	0.0839937	T.8Eff.Sp.OT1.48hr.LisOva.T.8Eff.Sp.OT1.d15.LisOva	0.0801265	SC.LTSL.FL.SC.STSL.BM	0.0973404
T.8Eff.Sp.OT1.d5.VSVOva.T.8Eff.Sp.OT1.d8.VSVOva	0.083245	T.DPbl.MHC..Th.T.DPsm.MHC..Th	0.0800843	T.8Eff.Sp.OT1.48hr.LisOva.T.8Eff.Sp.OT1.d15.LisOva	0.0965517
Tgd.vg2.24ahi.e17.Th.Tgd.vg2.24alo.Th.TCRbko	0.0826271	T.8Eff.Sp.OT1.d6.LisOva.T.8Eff.Sp.OT1.d8.LisOva	0.0800212	T.8Eff.Sp.OT1.48hr.LisOva.T.8Eff.Sp.OT1.d8.LisOva	0.0947591
T.DPbl.MHC..Th.T.DPsm.MHC..Th	0.0823219	T.8Eff.Sp.OT1.d6.LisOva.T.8Eff.Sp.OT1.d15.LisOva	0.0796601	T.8Eff.Sp.OT1.d5.VSVOva.T.8Eff.Sp.OT1.d8.VSVOva	0.0934679
T.8Eff.Sp.OT1.d6.LisOva.T.8Eff.Sp.OT1.d8.LisOva	0.0787526	T.8Eff.Sp.OT1.48hr.LisOva.T.8Eff.Sp.OT1.d10.LisOva	0.0789889	T.DPbl.MHC..Th.T.DPsm.MHC..Th	0.0913411
Tgd.vg1.vd6..Th.Tgd.vg1.vd6.24alo.Th	0.0765172	T.8Eff.Sp.OT1.d6.LisOva.T.8Eff.Sp.OT1.d10.LisOva	0.0787943	Tgd.vg2.24ahi.Th.TCRbko.Tgd.vg2.24alo.Th.TCRbko	0.0889359
T.8Eff.Sp.OT1.d5.VSVOva.T.8Eff.Sp.OT1.d15.VSVOva	0.0764768	T.8Eff.Sp.OT1.d5.VSVOva.T.8Eff.Sp.OT1.d6.VSVOva	0.0777778	Tgd.vg1.vd6.24ahi.Th.TCRbko.Tgd.vg1.vd6.24alo.Th.TCRbko.1	0.0880637
Tgd.vg1.vd6.24ahi.Th.TCRbko.Tgd.vg1.vd6.24alo.Th.TCRbko	0.0759023	T.8Eff.Sp.OT1.48hr.LisOva.T.8Eff.Sp.OT1.d8.LisOva	0.0766807	Tgd.vg2.24ahi.Th.TCRbko.Tgd.vg2.24alo.Th	0.0873269
T.8Eff.Sp.OT1.d5.VSVOva.T.8Eff.Sp.OT1.d6.VSVOva	0.0758693	Tgd.vg2.24ahi.Th.TCRbko.Tgd.vg2.24alo.Th	0.0751323	Tgd.vg1.vd6.24ahi.Th.TCRbko.Tgd.vg1.vd6.24alo.Th.TCRbko	0.0852424
Tgd.vg2.24ahi.Th.TCRbko.Tgd.vg2.24alo.Th.TCRbko	0.075184	Tgd.vg1.vd6.24ahi.Th.Tgd.vg1.vd6.24alo.Th	0.0747218	T.8Eff.Sp.OT1.d5.VSVOva.T.8Eff.Sp.OT1.d15.VSVOva	0.0844327
T.8Eff.Sp.OT1.d6.LisOva.T.8Eff.Sp.OT1.d10.LisOva	0.0746975	Tgd.vg2.24ahi.e17.Th.Tgd.vg2.24alo.Th.TCRbko	0.0745407	T.8Eff.Sp.OT1.d5.VSVOva.T.8Eff.Sp.OT1.d6.VSVOva	0.0843882
Tgd.vg1.vd6.24ahi.Th.Tgd.vg1.vd6.24alo.Th	0.0746427	Tgd.vg1.vd6.24ahi.Th.TCRbko.Tgd.vg1.vd6.24alo.Th.TCRbko	0.073545	Tgd.vg1.vd6..Th.ITKko.Tgd.vg1.vd6.24alo.Th.ITKko	0.0843501
SC.LTSL.FL.SC.STSL.BM	0.0740546	Tgd.vg1.vd6.24ahi.Th.TCRbko.Tgd.vg1.vd6.24alo.Th	0.0726698	Tgd.vg1.vd6.24ahi.Th.Tgd.vg1.vd6.24alo.Th	0.0842161
Tgd.vg1.vd6.24ahi.Th.TCRbko.Tgd.vg1.vd6.24alo.Th.TCRbko.1	0.0739567	SC.LTSL.FL.SC.STSL.BM	0.0719916	Tgd.vg1.vd6..Th.ITKko.Tgd.vg1.vd6.24ahi.Th.ITKko	0.0839937
Tgd.vg2.24ahi.e17.Th.Tgd.vg2.24ahi.Th	0.073723	Tgd.vg1.vd6..Th.Tgd.vg1.vd6.24alo.Th	0.0715037	T.8Eff.Sp.OT1.d6.LisOva.T.8Eff.Sp.OT1.d10.LisOva	0.0832017
Tgd.vg2.24ahi.Th.TCRbko.Tgd.vg2.24alo.Th	0.0736229	Tgd.vg1.vd6..Th.ITKko.Tgd.vg1.vd6.24alo.Th.ITKko	0.0707497	Tgd.vg2.24ahi.e17.Th.Tgd.vg2.24ahi.Th.TCRbko.1	0.0827187
Tgd.vg1.vd6.24ahi.Th.TCRbko.Tgd.vg1.vd6.24alo.Th	0.0725934	Tgd.vg1.vd6.24ahi.Th.TCRbko.Tgd.vg1.vd6.24alo.Th.TCRbko.1	0.0694006	T.8Eff.Sp.OT1.d6.LisOva.T.8Eff.Sp.OT1.d8.LisOva	0.0825447
T.8Eff.Sp.OT1.d6.LisOva.T.8Eff.Sp.OT1.d15.LisOva	0.0721812	Tgd.vg1.vd6..Th.ITKko.Tgd.vg1.vd6.24ahi.Th.ITKko	0.0682415	Tgd.vg1.vd6.24ahi.Th.TCRbko.Tgd.vg1.vd6.24alo.Th	0.0820621
Tgd.vg1.vd6..Th.ITKko.Tgd.vg1.vd6.24alo.Th.ITKko	0.0720339	Tgd.vg2.24ahi.Th.TCRbko.Tgd.vg2.24alo.Th.TCRbko	0.0679206	T.8Eff.Sp.OT1.d6.LisOva.T.8Eff.Sp.OT1.d15.LisOva	0.0801265
Tgd.vg1.vd6..Th.ITKko.Tgd.vg1.vd6.24ahi.Th.ITKko	0.0687303	T.8Eff.Sp.OT1.d6.VSVOva.T.8Eff.Sp.OT1.d8.VSVOva	0.0668407	Tgd.vg2.24ahi.Th.Tgd.vg2.24alo.Th	0.0791711
Tgd.vg2.24ahi.e17.Th.Tgd.vg2.24ahi.Th.TCRbko.1	0.0679916	Tgd.vg1.vd6..Th.Tgd.vg1.vd6.24alo.Th.1	0.0657277	Tgd.vg2.24ahi.e17.Th.Tgd.vg2.24ahi.Th	0.0789058
Tgd.vg1.vd6..Th.Tgd.vg1.vd6.24alo.Th.1	0.0668407	Tgd.vg2.24ahi.e17.Th.Tgd.vg2.24ahi.Th	0.0646507	Tgd.vg1.vd6..Th.Tgd.vg1.vd6.24alo.Th	0.07656
Tgd.vg2.24ahi.Th.Tgd.vg2.24alo.Th	0.0655738	Tgd.vg2.24ahi.e17.Th.Tgd.vg2.24ahi.Th.TCRbko.1	0.0645833	Tgd.vg1.vd6..Th.Tgd.vg1.vd6.24alo.Th.1	0.0740741
T.8Eff.Sp.OT1.d6.VSVOva.T.8Eff.Sp.OT1.d8.VSVOva	0.0645497	Tgd.vg2.24ahi.Th.Tgd.vg2.24alo.Th	0.0636842	DC.8..Th.DC.8.4.11b..MLN	0.0739176
Tgd.vg1.vd6.24ahi.Th.Tgd.vg1.vd6.24alo.Th.1	0.0631524	Tgd.vg5..act.IEL.Tgd.vg5..IEL	0.0627615	DC.103.11b..Salm3.SI.DC.11cloSer.Salm3.SI	0.073107
DC.8..Th.DC.8.4.11b..MLN	0.0627615	DC.8..Th.DC.8.4.11b..MLN	0.0625652	DC.8..Th.DC.8.4.11b..SLN	0.0725171
DC.8..Th.DC.8.4.11b..SLN	0.0626959	T.8Eff.Sp.OT1.d6.VSVOva.T.8Eff.Sp.OT1.d15.VSVOva	0.0620438	Tgd.vg2.24ahi.Th.Tgd.vg2.24alo.Th.TCRbko	0.0720627
Tgd.vg5..act.IEL.Tgd.vg5..IEL	0.0617155	Tgd.vg1.vd6.24ahi.Th.Tgd.vg1.vd6.24alo.Th.1	0.0609693	Tgd.vg1.vd6.24ahi.Th.Tgd.vg1.vd6.24alo.Th.1	0.0719499
Tgd.vg2.24ahi.e17.Th.Tgd.vg2.24ahi.Th.TCRbko	0.0604482	DC.8..Th.DC.8.4.11b..SLN	0.0609693	T.8Eff.Sp.OT1.d6.VSVOva.T.8Eff.Sp.OT1.d8.VSVOva	0.0702759
Tgd.vg2.24ahi.Th.Tgd.vg2.24alo.Th.TCRbko	0.0603538	Tgd.vg5..act.IEL.Tgd.vg5..IEL.1	0.0581214	SC.LTSL.BM.SC.STSL.BM	0.0699009
Tgd.vg5..act.IEL.Tgd.vg5..IEL.1	0.059098	Tgd.vg2.24ahi.e17.Th.Tgd.vg2.24ahi.Th.TCRbko	0.0570539	Tgd.vg2.24ahi.e17.Th.Tgd.vg2.24ahi.Th.TCRbko	0.0683003
T.8Eff.Sp.OT1.24hr.LisOva.T.8Eff.Sp.OT1.d15.LisOva	0.0574237	SC.LTSL.BM.SC.STSL.BM	0.0568004	Tgd.vg5..act.IEL.Tgd.vg5..IEL.1	0.0674974
T.8Eff.Sp.OT1.d6.VSVOva.T.8Eff.Sp.OT1.d15.VSVOva	0.0570835	Tgd.vg2.24ahi.Th.Tgd.vg2.24ahi.Th.TCRbko.2	0.0528497	NK.MCMV1.Sp.NK.MCMV7.Sp	0.0664935
Tgd.vg2.24ahi.Th.Tgd.vg2.24ahi.Th.TCRbko.2	0.0566823	MF.II.480hi.PC.MF.Thio5.II.480hi.PC	0.0527404	Tgd.vg5..act.IEL.Tgd.vg5..IEL	0.0656934
DC.103.11b..Salm3.SI.DC.11cloSer.Salm3.SI	0.0565646	DC.103.11b..Salm3.SI.DC.11cloSer.Salm3.SI	0.0522774	Tgd.vg2.24ahi.Th.Tgd.vg2.24ahi.Th.TCRbko.2	0.0655226
SC.LTSL.BM.SC.STSL.BM	0.0560748	Tgd.vg2.24ahi.Th.Tgd.vg2.24alo.Th.TCRbko	0.0521156	T.8Eff.Sp.OT1.d6.VSVOva.T.8Eff.Sp.OT1.d15.VSVOva	0.0651381
Tgd.vg2.24ahi.e17.Th.Tgd.vg2.24ahi.Th.1	0.0559876	NK.MCMV1.Sp.NK.MCMV7.Sp	0.0514933	Tgd.vg2.24ahi.e17.Th.Tgd.vg2.24ahi.Th.1	0.0633766
NK.MCMV1.Sp.NK.MCMV7.Sp	0.0538024	T.8Eff.Sp.OT1.24hr.LisOva.T.8Eff.Sp.OT1.d15.LisOva	0.0503856	Tgd.vg2.24ahi.Th.TCRbko.Tgd.vg2.24ahi.Th.TCRbko	0.063147
T.8Eff.Sp.OT1.48hr.LisOva.T.8Eff.Sp.OT1.d6.LisOva	0.0533881	DC.103.11b..SI.DC.103.11b..SI.1	0.050207	DC.103.11b..Salm3.SI.DC.103.11b..Salm3.SI	0.0628245
T.8Eff.Sp.OT1.24hr.LisOva.T.8Eff.Sp.OT1.d10.LisOva	0.0530654	DC.103.11b..Salm3.SI.DC.103.11b..Salm3.SI	0.0501551	T.8Eff.Sp.OT1.24hr.LisOva.T.8Eff.Sp.OT1.d15.LisOva	0.0625323
T.8Eff.Sp.OT1.24hr.LisOva.T.8Eff.Sp.OT1.d8.LisOva	0.0525773	Tgd.vg2.24ahi.e17.Th.Tgd.vg2.24ahi.Th.1	0.0494336	T.8Eff.Sp.OT1.24hr.LisOva.T.8Eff.Sp.OT1.d10.LisOva	0.0603404
DC.103.11b..Salm3.SI.DC.103.11b..Salm3.SI	0.0521694	T.4SP24..Th.T.4SP24int.Th	0.0481865	T.8Eff.Sp.OT1.24hr.LisOva.T.8Eff.Sp.OT1.d8.LisOva	0.0593089
Tgd.vg2.24ahi.Th.TCRbko.Tgd.vg2.24ahi.Th.TCRbko	0.0515198	Tgd.vg2..act.Sp.TCRbko.Tgd.vg2..Sp.TCRbko	0.0475698	MF.II.480hi.PC.MF.Thio5.II.480hi.PC	0.0585796
MF.II.480hi.PC.MF.Thio5.II.480hi.PC	0.0500516	Tgd.vg1.vd6.24ahi.Th.ITKko.Tgd.vg1.vd6.24alo.Th.ITKko	0.0472973	T.8Eff.Sp.OT1.48hr.LisOva.T.8Eff.Sp.OT1.d6.LisOva	0.0584316
DC.103.11b..SI.DC.103.11b..SI.1	0.0495356	Tgd.vg2.24ahi.Th.TCRbko.Tgd.vg2.24ahi.Th.TCRbko	0.0472765	DC.103.11b..SI.DC.103.11b..SI.1	0.0579111
T.4SP24..Th.T.4SP24int.Th	0.0483368	T.8Eff.Sp.OT1.24hr.LisOva.T.8Eff.Sp.OT1.d10.LisOva	0.0444785	T.4SP24..Th.T.4SP24int.Th	0.0560209
Tgd.vg1.vd6.24ahi.Th.ITKko.Tgd.vg1.vd6.24alo.Th.ITKko	0.0473958	Tgd.vg1.vd6.24ahi.Th.Tgd.vg1.vd6.24ahi.Th	0.0442387	preT.DN3.4.Th.T.DN4.Th	0.055413
Tgd.vg1.vd6.24ahi.Th.Tgd.vg1.vd6.24ahi.Th	0.0467866	T.8Eff.Sp.OT1.24hr.LisOva.T.8Eff.Sp.OT1.d8.LisOva	0.0440348	Tgd.vg1.vd6.24ahi.Th.Tgd.vg1.vd6.24ahi.Th	0.0525502
Tgd.vg2..act.Sp.TCRbko.Tgd.vg2..Sp.TCRbko	0.045478	T.8Eff.Sp.OT1.48hr.LisOva.T.8Eff.Sp.OT1.d6.LisOva	0.0433452	Tgd.vg2..act.Sp.TCRbko.Tgd.vg2..Sp.TCRbko	0.0520291
T.8Eff.Sp.OT1.12hr.LisOva.T.8Eff.Sp.OT1.d15.LisOva	0.0439898	Tgd.vg2..act.Sp.Tgd.vg2..Sp.TCRbko.1	0.0423773	Tgd.vg1.vd6.24ahi.Th.ITKko.Tgd.vg1.vd6.24alo.Th.ITKko	0.0518403
T.8Eff.Sp.OT1.12hr.LisOva.T.8Eff.Sp.OT1.d10.LisOva	0.0435674	preT.DN2.Th.preT.DN2A.Th	0.0421436	NK.H..MCMV1.Sp.NK.H..MCMV7.Sp	0.0506198
Tgd.vg2..act.Sp.Tgd.vg2..Sp.TCRbko.1	0.0414079	DC.103.11b..Lu.DC.103.11b..LuLN	0.0410467	DC.103.11b..Lu.DC.103.11b..LuLN	0.0504683
T.8Eff.Sp.OT1.12hr.LisOva.T.8Eff.Sp.OT1.d8.LisOva	0.0413899	T.8Eff.Sp.tet.d8.LisOva.T.8Eff.Sp.tet.d45.LisOva	0.0394872	T.8Eff.Sp.OT1.12hr.LisOva.T.8Eff.Sp.OT1.d15.LisOva	0.0501022
T.8Eff.Sp.OT1.24hr.LisOva.T.8Eff.Sp.OT1.d6.LisOva	0.041318	Tgd.vg2..act.Sp.TCRbko.Tgd.vg2..Sp	0.0391148	T.8Eff.Sp.OT1.12hr.LisOva.T.8Eff.Sp.OT1.d10.LisOva	0.0496926
preT.DN3.4.Th.T.DN4.Th	0.0412424	NKT.4..Lu.NKT.4..Lv	0.0368664	preT.DN2.Th.preT.DN2A.Th	0.049325
DC.103.11b..Lu.DC.103.11b..LuLN	0.0412371	B.MZ.Sp.B.T1.Sp	0.0368475	Tgd.vg2..act.Sp.Tgd.vg2..Sp.TCRbko.1	0.049035
preT.DN2.Th.preT.DN2A.Th	0.0405827	DC.103.11b.24..Lu.DC.103.11b.24..Lu	0.0362245	T.8Eff.Sp.OT1.12hr.LisOva.T.8Eff.Sp.OT1.d8.LisOva	0.048668
B.MZ.Sp.B.T1.Sp	0.0405128	T.8Eff.Sp.OT1.12hr.LisOva.T.8Eff.Sp.OT1.d15.LisOva	0.0360406	T.8Eff.Sp.OT1.24hr.LisOva.T.8Eff.Sp.OT1.d6.LisOva	0.047769
NK.H..MCMV1.Sp.NK.H..MCMV7.Sp	0.0395683	DC.103.11b..Salm3.SI.DC.103.11b..SI.1	0.035824	DC.8..Th.DC.8.4.11b..Sp	0.0477413
preT.DN3B.Th.T.DN4.Th	0.0392257	T.8Eff.Sp.OT1.12hr.LisOva.T.8Eff.Sp.OT1.d10.LisOva	0.0356053	DC.103.11b..SI.DC.11cloSer.SI.1	0.0465235
DC.103.11b..SI.DC.11cloSer.SI.1	0.0388548	NK.H..MCMV1.Sp.NK.H..MCMV7.Sp	0.0353303	T.8Eff.Sp.tet.d8.LisOva.T.8Eff.Sp.tet.d45.LisOva	0.045829
Tgd.vg2..act.Sp.TCRbko.Tgd.vg2..Sp	0.0387197	Tgd.vg5..act.IEL.Tgd.vg5..act.IEL	0.0346232	preT.DN3B.Th.T.DN4.Th	0.0449438
T.8Eff.Sp.tet.d8.LisOva.T.8Eff.Sp.tet.d45.LisOva	0.0384813	T.8Eff.Sp.OT1.12hr.LisOva.T.8Eff.Sp.OT1.d8.LisOva	0.0346056	Tgd.vg2.24ahi.Th.Tgd.vg2.24ahi.Th.TCRbko.1	0.0439224
preT.ETP.Th.preT.ETP.2A.Th	0.0382068	T.8Eff.Sp.OT1.24hr.LisOva.T.8Eff.Sp.OT1.d6.LisOva	0.0338718	DC.LC.Sk.DC.103.11b.24..Lu.1	0.0438776
NKT.4..Sp.NKT.4..Sp	0.0380132	preT.DN3.4.Th.T.DN4.Th	0.0333839	Tgd.vg2..act.Sp.TCRbko.Tgd.vg2..Sp	0.0436137
DC.8..Th.DC.8.4.11b..Sp	0.0379293	NKT.4..Sp.NKT.4..Sp	0.033367	GN.Arth.BM.GN.Arth.SynF	0.0427916
Tgd.vg1.vd6..Th.Tgd.vg1.vd6..Th	0.037325	B.MZ.Sp.B.T3.Sp	0.0331464	Tgd.vg2..act.Sp.Tgd.vg2..Sp.1	0.0426417
Tgd.vg2..Sp.Tgd.vg2..Sp	0.0371312	DC.8..Th.DC.8.4.11b..Sp	0.0331464	NKT.4..Lu.NKT.4..Lv	0.0424987
B.MZ.Sp.B.T3.Sp	0.0362986	preT.ETP.Th.preT.ETP.2A.Th	0.0329448	T.8Eff.Sp.OT1.12hr.LisOva.T.8Eff.Sp.OT1.d6.LisOva	0.0422833
DC.103.11b.24..Lu.DC.103.11b.24..Lu	0.0362615	T.8Eff.Sp.OT1.d8.LisOva.T.8Eff.Sp.OT1.d10.LisOva	0.0328542	DC.8..MLN.DC.8.4.11b..MLN	0.0418388
B.MZ.Sp.B.T2.Sp	0.0356779	BEC.MLN.BEC.SLN	0.0327366	B.MZ.Sp.B.T1.Sp	0.0417096
Tgd.vg5..act.IEL.Tgd.vg5..act.IEL	0.0351861	B.MZ.Sp.B.T2.Sp	0.03257	DC.103.11b.24..Lu.DC.103.11b.24..Lu	0.0412844
MLP.BM.proB.CLP.BM	0.0349614	NKT.4..Lv.NKT.4..Lv	0.0325369	MLP.BM.proB.CLP.BM	0.0406588
T.8Eff.Sp.OT1.12hr.LisOva.T.8Eff.Sp.OT1.d6.LisOva	0.0346639	DC.8..MLN.DC.8.4.11b..MLN	0.0320611	Tgd.vg1.vd6.24alo.Th.TCRbko.Tgd.vg1.vd6.24alo.Th.TCRbko	0.0406504
Tgd.vg1.vd6.24alo.Th.TCRbko.Tgd.vg1.vd6.24alo.Th.TCRbko	0.0345704	T.8Nve.LN.T.8Nve.MLN	0.0320448	B.MZ.Sp.B.T3.Sp	0.0405961
DC.103.11b..Salm3.SI.DC.103.11b..SI.1	0.0341314	Tgd.vg2..Sp.Tgd.vg2..Sp	0.0319797	T.4Mem44h62l.LN.T.4Mem44h62l.Sp	0.0403885
DC.LC.Sk.DC.103.11b.24..Lu.1	0.0340447	Tgd.vg2..act.Sp.Tgd.vg2..Sp.1	0.0316811	NKT.4..Sp.NKT.4..Sp	0.0383645
NKT.4..Lu.NKT.4..Lv	0.0336735	T.8Nve.LN.T.8Nve.PP	0.0314721	DC.103.11b..Salm3.SI.DC.103.11b..SI.1	0.0383436
Tgd.vg2.24ahi.Th.Tgd.vg2.24ahi.Th.TCRbko.1	0.033622	preT.DN3B.Th.T.DN4.Th	0.0314083	preT.ETP.Th.preT.ETP.2A.Th	0.0377551
T.8Nve.LN.T.8Nve.PP	0.0335196	Tgd.vg1.vd6..Th.Tgd.vg1.vd6.24ahi.Th.1	0.0311224	DC.103.11b..SI.DC.11cloSer.SI	0.0376016
NKT.4..Lv.NKT.4..Lv	0.0335196	T.8Eff.Sp.OT1.d8.LisOva.T.8Eff.Sp.OT1.d15.LisOva	0.0305655	Tgd.vg1.vd6..Th.Tgd.vg1.vd6..Th	0.0367305
Tgd.vg2..act.Sp.Tgd.vg2..Sp.1	0.032888	DC.103.11b..SI.DC.11cloSer.SI.1	0.0304723	T.4Nve.LN.T.4Mem.LN	0.0364886
GN.Arth.BM.GN.Arth.SynF	0.0324544	B.Fo.Sp.B.T1.Sp	0.0303811	B.MZ.Sp.B.T2.Sp	0.0362245
BEC.MLN.BEC.SLN	0.0321265	Tgd.vg2.24ahi.Th.Tgd.vg2.24ahi.Th.TCRbko.1	0.0299644	NKT.4..Lv.NKT.4..Lv	0.0359312
T.4Nve.LN.T.4Mem.LN	0.032021	Tgd.vg1.vd6..Th.Tgd.vg1.vd6..Th	0.0298969	BEC.MLN.BEC.SLN	0.0356779
T.8Nve.LN.T.8Nve.MLN	0.0314881	Tgd.vg1.vd6.24alo.Th.TCRbko.Tgd.vg1.vd6.24alo.Th.TCRbko	0.0298886	Tgd.vg2..act.Sp.Tgd.vg2..act.Sp	0.0355121
DC.103.11b..SI.DC.11cloSer.SI	0.0314402	T.4FP3.25..Sp.T.4FP3..Sp	0.0296069	DC.IIhilang.103.11b..SLN.DC.IIhilang.103.11b..SLN	0.0349899
NK.49H..Sp.NK.H..MCMV7.Sp	0.0311365	Tgd.vg2..Sp.Tgd.vg2..Sp.TCRbko.2	0.0293225	T.4FP3.25..Sp.T.4FP3..Sp	0.0349076
DC.8..MLN.DC.8.4.11b..MLN	0.0311066	NK.49CI..Sp.NK.b2m..Sp.1	0.0292339	NK.49H..Sp.NK.H..MCMV7.Sp	0.0348777
Tgd.vg2..Sp.TCRbko.Tgd.vg2..Sp.TCRbko	0.0309174	Fi.Sk.FRC.SLN	0.0291411	DC.8..SLN.DC.8..Sp.ST	0.0348539
Tgd.vg2..Sp.Tgd.vg2..Sp.TCRbko.2	0.0309017	GN.Arth.BM.GN.Arth.SynF	0.0288608	Fi.Sk.FRC.SLN	0.0346939
T.DPsm.MHC..Th.T.DPsm.Th	0.0303797	T.4int8..Th.T.8SP69..Th	0.0285714	DC.LC.Sk.DC.103.11b.24..Lu	0.0346056
NK.49CI..Sp.NK.b2m..Sp.1	0.0302877	T.8Eff.Sp.OT1.d10.LisOva.T.8Eff.Sp.OT1.d15.LisOva	0.0285423	Tgd.vg2..Sp.Tgd.vg2..Sp	0.0343955
T.4FP3.25..Sp.T.4FP3..Sp	0.0302099	Tgd.vg1.vd6.24ahi.Th.TCRbko.Tgd.vg1.vd6.24ahi.Th.TCRbko	0.0280326	Tgd.vg2..Sp.TCRbko.Tgd.vg2..Sp.TCRbko	0.0343434
Tgd.vg1.vd6..Th.Tgd.vg1.vd6.24ahi.Th.1	0.0301636	DC.103.11b..SI.DC.11cloSer.SI	0.0278905	Tgd.vg1.vd6.24ahi.Th.TCRbko.Tgd.vg1.vd6.24ahi.Th.TCRbko	0.0342536
T.4Mem44h62l.LN.T.4Mem44h62l.Sp	0.0299797	Tgd.vg1.vd6.24alo.Th.Tgd.vg1.vd6.24alo.Th	0.0278481	Tgd.vg1.vd6..Th.Tgd.vg1.vd6.24ahi.Th.1	0.0342011
Tgd.vg2..Sp.Tgd.vg2..Sp.TCRbko.1	0.0298281	T.8Nve.MLN.T.8Nve.PP	0.0278199	NK.H..MCMV1.Sp.NK.H..MCMV1.Sp	0.0339069
B.Fo.Sp.B.T1.Sp	0.0298047	T.4Nve.LN.T.4Mem.LN	0.0267296	T.4int8..Th.T.8SP69..Th	0.0336049
T.8SP24..Th.T.8SP24int.Th	0.0296675	T.8Eff.Sp.OT1.12hr.LisOva.T.8Eff.Sp.OT1.d6.LisOva	0.0266876	Fi.Sk.FRC.MLN	0.0335536
Fi.Sk.FRC.SLN	0.0296221	T.4FP3.25..LN.T.4Nve.LN	0.0265713	Tgd.vg5..act.IEL.Tgd.vg5..act.IEL	0.0334177
Tgd.vg1.vd6.24alo.Th.Tgd.vg1.vd6.24alo.Th	0.0293969	SC.MPP34F.BM.SC.ST34F.BM	0.0264228	proB.CLP.FL.proB.FrA.FL	0.0333847
Tgd.vg5..IEL.Tgd.vg5..IEL	0.0292929	NKT.44.NK1.1..Th.NKT.44.NK1.1..Th.1	0.0264228	NK.49H..Sp.NK.49H..Sp	0.0333839
Tgd.vg2.24alo.Th.Tgd.vg2.24alo.Th.TCRbko	0.0289779	NK.49H..Sp.NK.49H..Sp	0.0263158	DC.103.11b..Lu.DC.103.11b..PolyIC.Lu	0.0332997
NK.49H..Sp.NK.49H..Sp	0.0288462	NK.H..MCMV7.Sp.NK.MCMV7.Sp	0.0262076	Tgd.vg2..Sp.Tgd.vg2..Sp.TCRbko.2	0.0332159
NK.49H..Sp.NK.Sp	0.0288024	Tgd.vg1.vd6..Th.Tgd.vg1.vd6.24ahi.Th	0.026127	B.Fo.Sp.B.T1.Sp	0.0330067
Tgd.vg1.vd6..Th.Tgd.vg1.vd6.24ahi.Th	0.0287327	Tgd.vg2..Sp.TCRbko.Tgd.vg2..Sp.TCRbko	0.0257836	DC.103.11b..LuLN.DC.103.11b.24..Lu.1	0.0328781
Tgd.vg1.vd6.24ahi.Th.TCRbko.Tgd.vg1.vd6.24ahi.Th.TCRbko	0.0286006	MLP.BM.proB.CLP.BM	0.0255493	T.4Nve.Sp.T.4Mem.Sp	0.0325973
T.8Eff.Sp.OT1.d8.LisOva.T.8Eff.Sp.OT1.d15.LisOva	0.0284987	DC.8..SLN.DC.8..Sp.ST	0.0255102	DC.103.11b..LuLN.DC.103.11b..Lv.1	0.0323723
T.4Nve.Sp.T.4Mem.Sp	0.0282279	T.8SP24..Th.T.8SP24int.Th	0.0254453	Tgd.vg1.vd6.24alo.Th.Tgd.vg1.vd6.24alo.Th	0.0323232
T.8Eff.Sp.OT1.d8.LisOva.T.8Eff.Sp.OT1.d10.LisOva	0.0281186	NK.49H..Sp.NK.H..MCMV7.Sp	0.0254413	T.8Eff.Sp.OT1.d8.LisOva.T.8Eff.Sp.OT1.d10.LisOva	0.0321429
DC.4..MLN.DC.4..SLN	0.0279756	Fi.Sk.FRC.MLN	0.0253936	B.T1.Sp.B.T3.Sp	0.0314433
T.4FP3.25..LN.T.4Nve.LN	0.0276781	DC.4..MLN.DC.4..SLN	0.0253936	T.8Nve.LN.T.8Nve.PP	0.0313765
NK.49H..Sp.NK.b2m..Sp	0.027666	T.4Mem44h62l.LN.T.4Mem44h62l.Sp	0.0253036	NKT.4..Lu.NKT.4..Sp	0.0312821
T.4int8..Th.T.8SP69..Th	0.0275792	DC.103.11b..Lv.DC.103.11b.24..Lu.1	0.0247976	NK.H..MCMV7.Sp.NK.MCMV7.Sp	0.031218
GN.Arth.BM.GN.BM	0.027453	DC.LC.Sk.DC.103.11b.24..Lu.1	0.0247475	T.DPsm.MHC..Th.T.DPsm.Th	0.0312028
B1a.PC.B1b.PC	0.0273279	Tgd.vg1.vd6..Th.ITKko.Tgd.vg1.vd6..Th.ITKko	0.0247168	Tgd.vg2.24alo.Th.Tgd.vg2.24alo.Th.TCRbko	0.031069
T.8Nve.MLN.T.8Nve.PP	0.0272865	T.DPsm.MHC..Th.T.DPsm.Th	0.0246976	T.8Nve.LN.T.8Nve.MLN	0.0309331
DC.103.11b..LuLN.DC.103.11b.24..Lu.1	0.0272315	NK.49H..Sp.NK.Sp	0.0246851	Tgd.vg5..IEL.Tgd.vg5..IEL	0.0306533
proB.CLP.FL.proB.FrA.FL	0.0270823	DC.103.11b..PolyIC.Lu.DC.103.11b.24..Lu.1	0.0243408	T.8Mem103..Br.OT1.d20.VSVOva.T.8Mem103..Sp.OT1.d20.VSVOva	0.0304414
SC.MPP34F.BM.SC.ST34F.BM	0.0265442	DC.4..MLN.DC.8.4.11b..MLN	0.0243038	MF.Thio5.II.480hi.PC.MF.Thio5.II.480int.PC	0.0303951
T.8Eff.Sp.OT1.d10.LisOva.T.8Eff.Sp.OT1.d15.LisOva	0.0263825	DC.pDC.8..Sp.DC.pDC.8..Sp	0.0238821	DC.8..MLN.DC.8..Sp.ST	0.0301636
NKT.44.NK1.1..Th.NKT.44.NK1.1..Th.1	0.0263558	B1a.PC.B1b.PC	0.0237614	Tgd.vg2..Sp.Tgd.vg2..Sp.TCRbko.1	0.0301205
DC.103.11b..Lu.DC.103.11b..PolyIC.Lu	0.0262097	T.4Nve.LN.T.4Nve.Sp	0.0237254	T.8Eff.Sp.OT1.d8.LisOva.T.8Eff.Sp.OT1.d15.LisOva	0.0299644
Fi.Sk.FRC.MLN	0.0259015	BEC.MLN.LEC.MLN	0.0234574	DC.4..MLN.DC.4..SLN	0.0299189
B.Fo.Sp.B.T3.Sp	0.0257334	T.8Mem103..Br.OT1.d20.VSVOva.T.8Mem103..Br.OT1.d20.VSVOva	0.0233978	B.T1.Sp.B.T2.Sp	0.0299123
Tgd.vg1.vd6..Th.ITKko.Tgd.vg1.vd6..Th.ITKko	0.0256937	DC.pDC.8..MLN.DC.pDC.8..SLN	0.0233978	B.Fo.Sp.B.T3.Sp	0.0297894
DC.pDC.8..MLN.DC.pDC.8..SLN	0.0255363	GN.Arth.BM.GN.BM	0.0233859	DC.8..SLN.DC.8.4.11b..SLN	0.0294865
NK.H..MCMV1.Sp.NK.H..MCMV1.Sp	0.0253165	T.4FP3.25..LN.T.4FP3.25..Sp	0.0233029	SC.MPP34F.BM.SC.ST34F.BM	0.0291709
B.Fo.Sp.B.T2.Sp	0.0249873	B.Fo.Sp.B.T3.Sp	0.0231125	DC.103.11b..LuLN.DC.103.11b..Lv	0.0287356
DC.8..SLN.DC.8.4.11b..SLN	0.0248605	Tgd.vg5..IEL.Tgd.vg5..IEL	0.023104	DC.4..MLN.DC.8.4.11b..MLN	0.0286885
DC.103.11b..LuLN.DC.103.11b..Lv.1	0.02471	Tgd.vg2..Sp.Tgd.vg2..Sp.TCRbko.1	0.023104	DC.8.4.11b..MLN.DC.8.4.11b..MLN	0.0286152
DC.8..SLN.DC.8..Sp.ST	0.0244898	B.Fo.Sp.B.T2.Sp	0.0229358	Tgd.vg2..act.Sp.Tgd.vg2..act.Sp.TCRbko	0.028527
BEC.MLN.LEC.MLN	0.0244648	NK.H..MCMV1.Sp.NK.H..MCMV1.Sp	0.0227618	DC.8.4.11b..MLN.DC.8.4.11b..Sp.1	0.0285122
Tgd.vg2.24ahi.Th.TCRbko.Tgd.vg2.24ahi.Th	0.0244524	NK.49CI..Sp.NK.Sp.1	0.0227043	B1a.PC.B1b.PC	0.0283114
MF.Thio5.II.480hi.PC.MF.Thio5.II.480int.PC	0.024218	DC.103.11b..LuLN.DC.103.11b.24..Lu.1	0.0226131	Tgd.vg1.vd6.24ahi.Th.Tgd.vg1.vd6.24ahi.Th.TCRbko	0.0280755
T.4Nve.LN.T.4Nve.Sp	0.0241814	DC.103.11b..Lu.DC.103.11b..PolyIC.Lu	0.0226017	T.4FP3.25..LN.T.4Nve.LN	0.0280183
NK.H..MCMV7.Sp.NK.MCMV7.Sp	0.0241026	DC.pDC.8..MLN.DC.pDC.8..Sp	0.0224375	DC.8.4.11b..SLN.DC.8.4.11b..Sp.1	0.0278351
DC.103.11b..Lv.DC.103.11b.24..Lu.1	0.0238095	BEC.SLN.LEC.SLN	0.0223919	B.Fo.Sp.B.T2.Sp	0.0275229
DC.8.4.11b..MLN.DC.8.4.11b..MLN	0.0234335	T.4Nve.Sp.T.4Mem.Sp	0.0219092	NKT.44.NK1.1..Th.NKT.44.NK1.1..Th.1	0.0274251
Tgd.vg3.24ahi.e17.Th.Tgd.vg3.24alo.e17.Th	0.0234216	DC.8.4.11b..MLN.DC.8.4.11b..MLN	0.0216953	DC.8.4.11b..SLN.DC.8.4.11b..Sp	0.0272494
DC.4..MLN.DC.8.4.11b..MLN	0.0233621	B.T1.Sp.B.T2.Sp	0.021683	NK.49CI..Sp.NK.b2m..Sp.1	0.0272452
DC.LC.Sk.DC.103.11b.24..Lu	0.0233029	Tgd.vg1.vd6..Th.TCRbko.Tgd.vg1.vd6.24alo.Th.TCRbko.1	0.0216625	T.8Nve.MLN.T.8Nve.PP	0.0272177
NK.49CI..Sp.NK.Sp.1	0.0232206	NKT.4..Lu.NKT.4..Sp	0.0214286	Tgd.vg1.vd6..Th.Tgd.vg1.vd6.24ahi.Th	0.02711
B.T1.Sp.B.T2.Sp	0.0231839	LEC.MLN.LEC.SLN	0.0207805	Tgd.vg2.24ahi.Th.TCRbko.Tgd.vg2.24ahi.Th	0.026972
B.T1.Sp.B.T3.Sp	0.0231244	Tgd.vg3.24ahi.e17.Th.Tgd.vg3.24alo.e17.Th	0.020749	DC.103.11b..PolyIC.Lu.DC.103.11b..Salm3.SI	0.0269036
DC.IIhilang.103.11b..SLN.DC.IIhilang.103.11b..SLN	0.0228311	T.8Nve.LN.T.8Nve.Sp	0.0206341	T.8Eff.Sp.OT1.d10.LisOva.T.8Eff.Sp.OT1.d15.LisOva	0.0267812
Mo.6C.II..Bl.Mo.6C.II..Bl	0.0228079	NK.49H..Sp.NK.b2m..Sp	0.0205	Tgd.vg1.vd6..Th.TCRbko.Tgd.vg1.vd6.24alo.Th.TCRbko.1	0.0267407
DC.pDC.8..Sp.DC.pDC.8..Sp	0.0227964	DC.8..MLN.DC.8..Sp.ST	0.0203149	T.8SP24..Th.T.8SP24int.Th	0.0264766
T.4FP3.25..LN.T.4FP3.25..Sp	0.0227158	proB.CLP.BM.proB.FrA.BM	0.020202	DC.103.11b..LuLN.DC.103.11b.24..Lu	0.0264766
Tgd.vg1.vd6..Th.TCRbko.Tgd.vg1.vd6.24alo.Th.TCRbko.1	0.0227043	Tgd.vg2.24ahi.e17.Th.Tgd.vg3.24ahi.e17.Th	0.0201207	Tgd.vg1.vd6..Th.ITKko.Tgd.vg1.vd6..Th.ITKko	0.0261137
DC.pDC.8..MLN.DC.pDC.8..Sp	0.0224604	Tgd.vg2.24ahi.Th.TCRbko.Tgd.vg2.24ahi.Th	0.0198675	DC.8.4.11b..MLN.DC.8.4.11b..Sp	0.0260337
DC.8..MLN.DC.8..Sp.ST	0.0224033	Tgd.vg2..act.Sp.Tgd.vg2..Sp.TCRbko	0.019797	B.MZ.Sp.B1a.Sp	0.0257056
Tgd.vg2..act.Sp.Tgd.vg2..act.Sp	0.0223805	DC.IIhilang.103.11b..SLN.DC.IIhilang.103.11b..SLN	0.0197468	BEC.MLN.LEC.MLN	0.0254065
BEC.SLN.LEC.SLN	0.0223577	FRC.MLN.FRC.SLN	0.0196771	DC.pDC.8..MLN.DC.pDC.8..Sp	0.0253807
DC.103.11b..PolyIC.Lu.DC.103.11b.24..Lu.1	0.0223237	T.8Mem103..Br.OT1.d20.VSVOva.T.8Mem103..Sp.OT1.d20.VSVOva	0.0196573	DC.pDC.8..MLN.DC.pDC.8..SLN	0.0253678
T.8Mem103..Br.OT1.d20.VSVOva.T.8Mem103..Sp.OT1.d20.VSVOva	0.0222222	MF.Thio5.II.480hi.PC.MF.Thio5.II.480int.PC	0.0196474	DC.8..Th.DC.8..Th	0.0252525
DC.8..Th.DC.8..Th	0.022211	NK.49H..Sp.NK.Sp.1	0.0195783	DC.pDC.8..SLN.DC.pDC.8..Sp	0.0252016
NKT.4..Lu.NKT.4..Sp	0.0219949	Tgd.vg2.24alo.Th.Tgd.vg2.24alo.Th.TCRbko	0.0194226	DC.8.4.11b..SLN.DC.8.4.11b..SLN	0.0250255
T.8Mem103..Br.OT1.d20.VSVOva.T.8Mem103..Br.OT1.d20.VSVOva	0.0218274	T.4Nve.MLN.T.4Nve.Sp	0.0191919	B.Fo.Sp.B.MZ.Sp	0.0249618
Tgd.vg2..act.Sp.Tgd.vg2..Sp.TCRbko	0.0214067	DC.8..Th.DC.8..Th	0.0191532	NK.b2m..Sp.NK.MCMV7.Sp	0.0249221
Tgd.vg1.vd6.24ahi.Th.Tgd.vg1.vd6.24ahi.Th.TCRbko	0.0213958	DC.8..SLN.DC.8.4.11b..SLN	0.0191051	preT.DN2.Th.preT.DN2.3.Th	0.0246976
DC.pDC.8..SLN.DC.pDC.8..Sp	0.0212658	MF.Thio5.II.480int.PC.MF.Thio5.II.480int.PC	0.0190859	GN.Arth.BM.GN.BM	0.0246355
T.4Nve.LN.T.4Nve.MLN	0.0212121	B.T1.Sp.B.T3.Sp	0.0189938	NK.Sp.NK.MCMV7.Sp	0.0246028
DC.103.11b..LuLN.DC.103.11b..Lv	0.0212106	DC.pDC.8..SLN.DC.pDC.8..Sp	0.0187817	T.8Nve.LN.T.8Nve.Sp	0.0245614
preT.DN2.Th.preT.DN2.3.Th	0.0211587	T.4Nve.LN.T.4Nve.MLN	0.018668	preT.DN2.Th.preT.DN2B.Th	0.0245399
NK.49H..Sp.NK.Sp.1	0.0211587	preT.DN2.Th.preT.DN2.3.Th	0.0186023	Tgd.vg2.24ahi.Th.Tgd.vg2.24ahi.Th	0.0245303
preT.DN2.Th.preT.DN2B.Th	0.020929	B.MZ.Sp.B1a.Sp	0.0185836	BEC.SLN.LEC.SLN	0.0243779
DC.103.11b..PolyIC.Lu.DC.103.11b..Salm3.SI	0.0207595	DC.103.11b..LuLN.DC.103.11b..Lv.1	0.018565	DC.103.11b..Lv.DC.103.11b..SI.1	0.0243038
MLP.FL.proB.CLP.FL	0.020728	proB.CLP.FL.proB.FrA.FL	0.0182834	SC.LTSL.FL.SC.STSL.FL	0.0241692
LEC.MLN.LEC.SLN	0.0207175	DC.103.11b..LuLN.DC.103.11b.24..Lu	0.0182371	NK.49H..Sp.NK.Sp	0.024012
Tgd.vg2.24ahi.e17.Th.Tgd.vg3.24ahi.e17.Th	0.0206237	DC.103.11b..PolyIC.Lu.DC.103.11b..Salm3.SI	0.0181635	Tgd.vg3.24ahi.e17.Th.Tgd.vg3.24alo.e17.Th	0.0238579
FRC.MLN.FRC.SLN	0.0206134	preT.DN2A.Th.preT.DN2B.Th	0.0181629	Tgd.vg2..act.Sp.Tgd.vg2..Sp.TCRbko	0.0238579
T.8Nve.LN.T.8Nve.Sp	0.0205927	Tgd.vg2..act.Sp.Tgd.vg2..act.Sp	0.0177936	T.8Mem103..Br.OT1.d20.VSVOva.T.8Mem103..Br.OT1.d20.VSVOva	0.0237975
DC.8.4.11b..SLN.DC.8.4.11b..Sp.1	0.0205233	preT.DN3B.Th.preT.DN3.4.Th	0.0177305	DC.103.11b..PolyIC.Lu.DC.103.11b.24..Lu.1	0.0237734
preT.DN3B.Th.preT.DN3.4.Th	0.0202737	DC.4..SLN.DC.8.4.11b..SLN	0.0176768	T.4.Pa.BDC.T.4.PLN.BDC	0.0236181
preT.DN2A.Th.preT.DN2B.Th	0.0201968	T.8Eff.Sp.OT1.d8.VSVOva.T.8Eff.Sp.OT1.d15.VSVOva	0.0176145	Tgd.vg2..act.Sp.Tgd.vg2..act.Sp.TCRbko.1	0.0235294
Tgd.vg2..Sp.Tgd.vg2..Sp.TCRbko	0.0200702	T.4.Pa.BDC.T.4.PLN.BDC	0.0175879	MF.Thio5.II.480int.PC.MF.Thio5.II.480lo.PC	0.0233266
DC.103.11b..LuLN.DC.103.11b.24..Lu	0.0197269	DC.103.11b..LuLN.DC.LC.Sk	0.0175703	B.T2.Sp.B.T3.Sp	0.0231972
NK.49H..Sp.NK.b2m..Sp.1	0.0194903	Tgd.vg2..Sp.Tgd.vg2..Sp.TCRbko	0.0175439	DC.pDC.8..Sp.DC.pDC.8..Sp	0.0231388
NK.49H..Sp.NK.H..MCMV1.Sp	0.0193211	T.4Nve.LN.T.4Nve.PP	0.0175088	T.4.8int.Th.T.4SP69..Th	0.0229826
Tgd.vg2.24ahi.Th.Tgd.vg2.24ahi.Th	0.0192809	preT.DN2.Th.preT.DN2B.Th	0.017294	DC.8.4.11b..MLN.DC.8.4.11b..SLN	0.0227043
DC.103.11b..Lv.DC.103.11b..SI.1	0.0191822	T.8Mem.Sp.OT1.d45.LisOva.T.8Mem.Sp.OT1.d100.LisOva	0.0172065	NK.49CI..Sp.NK.Sp.1	0.02267
T.4Nve.MLN.T.4Nve.Sp	0.0191629	Tgd.vg2.24ahi.Th.Tgd.vg2.24ahi.Th	0.0172054	T.4Nve.LN.T.4Nve.Sp	0.0224663
proB.CLP.BM.proB.FrA.BM	0.0191436	Tgd.vg1.vd6..Th.TCRbko.Tgd.vg1.vd6..Th.TCRbko	0.0171457	Mo.6C.II..Bl.Mo.6C.II..Bl	0.0222898
B.MZ.Sp.B1a.Sp	0.0191051	Mo.6C.II..Bl.Mo.6C.II..Bl	0.0171371	LEC.MLN.LEC.SLN	0.0221774
DC.8.4.11b..SLN.DC.8.4.11b..Sp	0.0188872	Tgd.vg1.vd6..Th.TCRbko.Tgd.vg1.vd6.24alo.Th.TCRbko	0.0171285	T.4Nve.LN.T.4Nve.MLN	0.0221551
T.8Mem.Sp.OT1.d45.LisOva.T.8Mem.Sp.OT1.d100.LisOva	0.0188008	T.8Nve.LN.T.8Mem.LN	0.0169405	DC.103.11b..Lv.DC.103.11b.24..Lu.1	0.0221439
NK.49CI..Sp.NK.Sp	0.0187913	DC.8.4.11b..MLN.DC.8.4.11b..SLN	0.0166667	preT.DN2A.Th.preT.DN2B.Th	0.0218978
MF.Thio5.II.480int.PC.MF.Thio5.II.480lo.PC	0.0187532	DC.103.11b..Lv.DC.103.11b..SI.1	0.016608	DC.8.4.11b..MLN.DC.8.4.11b..SLN.1	0.0218496
Tgd.vg1.vd6..Th.TCRbko.Tgd.vg1.vd6..Th.TCRbko	0.0187247	NK.49CI..Sp.NK.49H..Sp.3	0.0165165	T.4Mem.LN.T.4Mem.Sp	0.0217281
Tgd.vg2..Sp.TCRbko.Tgd.vg2..Sp	0.0186117	T.4Nve.MLN.T.4Nve.PP	0.0164835	SC.CMP.BM.DR.SC.CMP.BM.MM	0.0216189
T.4Nve.LN.T.4Nve.PP	0.0185371	NK.49H..Sp.NK.H..MCMV1.Sp	0.0161964	T.8Nve.MLN.T.8Nve.Sp	0.0215647
T.4Nve.MLN.T.4Nve.PP	0.0184908	Tgd.vg2..act.Sp.Tgd.vg2..Sp	0.0161453	T.4Nve.PP.T.4Nve.Sp	0.0211907
DC.IIhilang.103.11b..SLN.DC.IIhilang.103.11blo.SLN	0.0183955	NK.49CI..Sp.NK.Sp	0.0161453	NK.49H..Sp.NK.H..MCMV1.Sp.1	0.0210305
DC.8.4.11b..MLN.DC.8.4.11b..Sp	0.0182556	SC.CMP.BM.DR.SC.CMP.BM.MM	0.0161209	T.4FP3.25..AA.T.4FP3.25..Sp	0.0208545
B.T2.Sp.B.T3.Sp	0.0181726	Tgd.vg2..Sp.TCRbko.Tgd.vg2..Sp	0.0160966	Tgd.vg2..act.Sp.Tgd.vg2..Sp	0.0207595
DC.8.4.11b..MLN.DC.8.4.11b..SLN	0.0181452	Mo.6C.II..Bl.Mo.6C.II..Bl.1	0.0160885	Tgd.vg1.vd6..Th.TCRbko.Tgd.vg1.vd6..Th.TCRbko	0.020603
T.4.LN.BDC.T.4.PLN.BDC	0.0181253	NK.49H..Sp.NK.b2m..Sp.1	0.0159283	DC.IIhilang.103.11b..SLN.DC.IIhilang.103.11blo.SLN	0.0205444
MF.Thio5.II.480int.PC.MF.Thio5.II.480int.PC	0.0180995	DC.IIhilang.103.11b..SLN.DC.IIhilang.103.11blo.SLN	0.0158893	T.4FP3.25..LN.T.4FP3.25..Sp	0.0205103
Tgd.vg2..act.Sp.Tgd.vg2..act.Sp.TCRbko	0.0180319	DC.8.4.11b..SLN.DC.8.4.11b..Sp	0.0158649	NK.49CI..Sp.NK.49H..Sp.3	0.0205
T.8Nve.LN.T.8Mem.LN	0.0178754	GN.Bl.GN.BM	0.0158487	Tgd.vg1.vd6.24ahi.Th.Tgd.vg1.vd6.24ahi.Th.TCRbko.1	0.0204295
NK.49H..Sp.NK.H..MCMV1.Sp.1	0.0177824	T.8Nve.MLN.T.8Nve.Sp	0.0156093	NK.49H..Sp.NK.b2m..Sp	0.0203474
Tgd.vg2..act.Sp.Tgd.vg2..act.Sp.TCRbko.1	0.0174091	T.8Mem.Sp.OT1.d45.VSVOva.T.8Mem.Sp.OT1.d106.VSVOva	0.0156014	FRC.MLN.FRC.SLN	0.02002
Tgd.vg2..act.Sp.Tgd.vg2..Sp	0.0172676	Tgd.vg1.vd6.24ahi.Th.Tgd.vg1.vd6.24ahi.Th.TCRbko	0.0152517	DC.4..SLN.DC.8.4.11b..SLN	0.0198171
DC.4..SLN.DC.8.4.11b..SLN	0.0172589	T.4Nve.PP.T.4Nve.Sp	0.0151976	T.8Mem.Sp.OT1.d45.LisOva.T.8Mem.Sp.OT1.d100.LisOva	0.019697
T.8Eff.Sp.OT1.d8.VSVOva.T.8Eff.Sp.OT1.d15.VSVOva	0.0171544	DC.103.11b..Lv.DC.103.11b.24..Lu	0.0151822	MLP.FL.proB.CLP.FL	0.0196573
DC.8..MLN.DC.8..SLN	0.0171544	DC.103.11b..Lv.DC.LC.Sk	0.0151515	proB.CLP.BM.proB.FrA.BM	0.0195881
NK.Sp.NK.MCMV7.Sp	0.0169057	DC.LC.Sk.DC.103.11b.24..Lu	0.0151362	NK.49H..Sp.NK.Sp.1	0.0195783
SC.CMP.BM.DR.SC.CMP.BM.MM	0.0166331	DC.103.11b..Salm3.SI.DC.103.11b..SI	0.0150451	Tgd.vg2.24ahi.e17.Th.Tgd.vg3.24ahi.e17.Th	0.0194514
DC.103.11b..LuLN.DC.LC.Sk	0.0166163	NK.Sp.NK.MCMV7.Sp	0.0143885	Tgd.vg2..Sp.Tgd.vg2..Sp.TCRbko	0.0193933
NK.49CI..Sp.NK.49H..Sp.3	0.0165	T.4.8int.Th.T.4SP69..Th	0.0143149	SC.CMP.BM.MM.SC.GMP.BM	0.0192893
T.4Nve.PP.T.4Nve.Sp	0.0162272	DC.8.4.11b..SLN.DC.8.4.11b..Sp.1	0.014293	preT.DN3B.Th.preT.DN3.4.Th	0.0192503
T.4.Pa.BDC.T.4.PLN.BDC	0.0160966	B.Fo.Sp.B.MZ.Sp	0.014206	DC.103.11b..LuLN.DC.LC.Sk	0.0192405
T.8Nve.MLN.T.8Nve.Sp	0.0160966	MF.Thio5.II.480int.PC.MF.Thio5.II.480lo.PC	0.0141486	T.4.LN.BDC.T.4.PLN.BDC	0.0191214
NK.b2m..Sp.NK.MCMV7.Sp	0.0160041	DC.103.11b..SI.DC.103.11b..SI	0.0141058	SC.CMP.BM.DR.SC.GMP.BM	0.0191147
DC.8.4.11b..MLN.DC.8.4.11b..Sp.1	0.0159138	Tgd.vg2..act.Sp.Tgd.vg2..act.Sp.TCRbko.1	0.0137755	MF.Thio5.II.480int.PC.MF.Thio5.II.480int.PC	0.0191051
GN.Bl.GN.BM	0.0158568	DC.8.4.11b..MLN.DC.8.4.11b..Sp	0.0136986	GN.Bl.GN.BM	0.0190036
T.4.LN.BDC.T.4.Pa.BDC	0.0158325	MLP.FL.proB.CLP.FL	0.0136089	T.4Nve.LN.T.4Nve.PP	0.019
B.Fo.Sp.B.MZ.Sp	0.015744	DC.8..MLN.DC.8..SLN	0.0135747	NK.49H..Sp.NK.H..MCMV1.Sp	0.0188482
DC.8.4.11b..SLN.DC.8.4.11b..SLN	0.015744	B.T2.Sp.B.T3.Sp	0.0135678	Tgd.vg1.vd6..Th.Tgd.vg1.vd6.24ahi.Th.TCRbko	0.0188104
T.4Mem.LN.T.4Mem.Sp	0.0156566	NKT.4..Lv.NKT.4..Sp.1	0.0134576	DC.103.11b..Lv.DC.103.11b.24..Lu	0.0187817
SC.LTSL.FL.SC.STSL.FL	0.0156329	DC.103.11b..LuLN.DC.103.11b..Lv	0.0133607	T.4Nve.MLN.T.4Nve.PP	0.0184355
NK.49CI..Sp.NK.b2m..Sp	0.0156329	T.8Nve.Sp.T.8Mem.Sp	0.0131579	Tgd.vg2.24alo.Th.Tgd.vg2.24alo.Th.TCRbko.1	0.0181818
T.8Mem.Sp.OT1.d45.VSVOva.T.8Mem.Sp.OT1.d106.VSVOva	0.0155779	NK.49CI..Sp.NK.49H..Sp.1	0.0130982	DC.103.11b..Lv.DC.103.11b..SI	0.0180905
Tgd.vg1.vd6..Th.TCRbko.Tgd.vg1.vd6.24alo.Th.TCRbko	0.0155701	NK.49CI..Sp.NK.b2m..Sp	0.0130522	NKT.4..Lv.NKT.4..Sp.1	0.0180879
Mo.6C.II..Bl.Mo.6C.II..Bl.1	0.0155544	NK.49CI..Sp.NK.49H..Sp.2	0.0130522	Tgd.vg2..Sp.TCRbko.Tgd.vg2..Sp	0.0179641
T.4.8int.Th.T.4SP69..Th	0.0153689	T.4.LN.BDC.T.4.PLN.BDC	0.01288	T.4FP3.25..AA.T.4FP3.25..LN	0.0178663
DC.8.4.11b..MLN.DC.8.4.11b..SLN.1	0.0152439	Tgd.vg2..act.Sp.Tgd.vg2..act.Sp.TCRbko	0.0128403	T.8Nve.LN.T.8Mem.LN	0.017848
T.8Nve.Sp.T.8Mem.Sp	0.0151668	DC.8.4.11b..SLN.DC.8.4.11b..SLN	0.0126454	DC.4..MLN.DC.4..Sp.ST	0.0178026
DC.103.11b..Lv.DC.103.11b.24..Lu	0.0151668	Tgd.vg2.24ahi.Th.Tgd.vg2.24alo.Th.TCRbko.1	0.0122013	DC.8..MLN.DC.8..SLN	0.01765
DC.103.11b..SI.DC.103.11b..SI	0.0146539	T.4Mem.LN.T.4Mem.Sp	0.0120968	NK.49CI..Sp.NK.49H..Sp.1	0.0176411
Tgd.vg2.24alo.Th.Tgd.vg2.24alo.Th.TCRbko.1	0.0143236	SC.LTSL.FL.SC.STSL.FL	0.0120724	T.8Eff.Sp.OT1.d8.VSVOva.T.8Eff.Sp.OT1.d15.VSVOva	0.0176145
Tgd.vg1.vd6.24ahi.Th.Tgd.vg1.vd6.24ahi.Th.TCRbko.1	0.0140845	DC.103.11b..Lv.DC.103.11b..SI	0.0120664	T.8Mem.Sp.OT1.d45.VSVOva.T.8Mem.Sp.OT1.d106.VSVOva	0.0174825
NKT.4..Lv.NKT.4..Sp.1	0.0139607	DC.8..MLN.DC.8..Th	0.012023	T.4Nve.MLN.T.4Nve.Sp	0.0174216
SC.CMP.BM.MM.SC.GMP.BM	0.0136709	NK.49H..Sp.NK.H..MCMV1.Sp.1	0.0119854	NK.49CI..Sp.NK.Sp	0.0172152
DC.103.11b..Lv.DC.103.11b..SI	0.0136364	T.4.LN.BDC.T.4.Pa.BDC	0.0117168	T.4.LN.BDC.T.4.Pa.BDC	0.0168884
NK.49CI..Sp.NK.49H..Sp.1	0.0136226	NK.49CI..Sp.NK.49H..Sp	0.0115986	NK.H..MCMV1.Sp.NK.MCMV1.Sp	0.0168798
DC.8..MLN.DC.8..Th	0.013577	T.8Mem.LN.T.8Mem.Sp	0.0115462	DC.8..MLN.DC.8..Th	0.0167715
DC.103.11b..Salm3.SI.DC.103.11b..SI	0.0135068	NK.49CI..Sp.NK.49CI..Sp	0.0111902	B1a.PC.B1a.Sp	0.016692
NK.H..MCMV1.Sp.NK.MCMV1.Sp	0.0132789	DC.103.11b..PolyIC.Lu.DC.103.11b.24..Lu	0.0111223	T.8Nve.Sp.T.8Mem.Sp	0.0166751
Tgd.vg1.vd6..Th.Tgd.vg1.vd6.24ahi.Th.TCRbko	0.0132653	GN.Thio.PC.GN.UrAc.PC	0.0110442	NK.49CI..Sp.NK.49H..Sp.2	0.0165996
DC.4..MLN.DC.4..Sp.ST	0.0132047	Tgd.vg1.vd6.24ahi.Th.Tgd.vg1.vd6.24ahi.Th.TCRbko.1	0.0109432	Tgd.vg1.vd6..Th.TCRbko.Tgd.vg1.vd6.24alo.Th.TCRbko	0.016
DC.103.11b..Lv.DC.LC.Sk	0.0131712	DC.8..SLN.DC.8..Th	0.0109148	NK.49H..Sp.NK.b2m..Sp.1	0.0159363
NK.49CI..Sp.NK.49H..Sp.2	0.0130916	NK.b2m..Sp.NK.MCMV7.Sp	0.0108192	DC.103.11b..Lv.DC.LC.Sk	0.0158163
GN.Thio.PC.GN.UrAc.PC	0.0130916	NK.H..MCMV1.Sp.NK.MCMV1.Sp	0.0106979	Mo.6C.II..Bl.Mo.6C.II..Bl.1	0.0155078
T.8Mem.LN.T.8Mem.Sp	0.0130522	SC.LT34F.BM.SC.ST34F.BM	0.0106213	T.8Eff.Sp.OT1.12hr.LisOva.T.8Eff.Sp.OT1.24hr.LisOva	0.0153034
NK.49CI..Sp.NK.49CI..Sp	0.0127486	Tgd.vg2.24alo.Th.Tgd.vg2.24alo.Th.TCRbko.1	0.0106045	NK.49CI..Sp.NK.49CI..Sp	0.0152672
Tgd.vg2.24ahi.Th.Tgd.vg2.24alo.Th.TCRbko.1	0.0127226	SC.LTSL.BM.SC.STSL.FL	0.0103573	SC.LTSL.BM.SC.STSL.FL	0.0151278
T.4FP3.25..AA.T.4FP3.25..Sp	0.0126904	NK.H..MCMV1.Sp.NK.MCMV1.Sp.1	0.0101729	NK.49CI..Sp.NK.b2m..Sp	0.015121
DC.103.11b..PolyIC.Lu.DC.103.11b.24..Lu	0.0126646	Tgd.vg1.vd6..Th.Tgd.vg1.vd6.24ahi.Th.TCRbko	0.0101317	DC.8.4.11b..Sp.DC.8.4.11b..Sp	0.0151057
B1a.PC.B1a.Sp	0.0126454	T.4FP3.25..AA.T.4FP3.25..Sp	0.0101266	DC.8..SLN.DC.8..Th	0.0150259
SC.CMP.BM.DR.SC.GMP.BM	0.0125628	B1a.PC.B1a.Sp	0.0100705	T.8Nve.PP.T.8Nve.Sp	0.015
DC.8..SLN.DC.8..Th	0.0124805	T.8Nve.PP.T.8Nve.Sp	0.0100301	DC.103.11b..Salm3.SI.DC.103.11b..SI	0.015
NK.Sp.NK.MCMV1.Sp	0.0120608	T.8Eff.Sp.OT1.12hr.LisOva.T.8Eff.Sp.OT1.24hr.LisOva	0.0100264	NK.b2m..Sp.NK.MCMV1.Sp	0.014807
Tgd.vg2.24ahi.Th.TCRbko.Tgd.vg3.24ahi.e17.Th	0.0118679	DC.8.4.11b..MLN.DC.8.4.11b..Sp.1	0.00972862	preB.FrD.BM.proB.FrBC.BM	0.0148035
preB.FrD.BM.proB.FrBC.BM	0.0117347	T.4FP3.25..AA.T.4FP3.25..LN	0.00964467	DC.4..SLN.DC.4..Sp.ST	0.0147208
T.4FP3.25..AA.T.4FP3.25..LN	0.0117227	preB.FrD.BM.proB.FrBC.BM	0.00962513	DC.103.11b..PolyIC.Lu.DC.103.11b.24..Lu	0.0147133
preT.DN3A.Th.T.DN4.Th	0.0115729	SC.CMP.BM.MM.SC.GMP.BM	0.00958628	preT.DN3A.Th.T.DN4.Th	0.0143617
NK.49CI..Sp.NK.49H..Sp	0.0111675	SC.CMP.BM.DR.SC.GMP.BM	0.00952859	NK.Sp.NK.MCMV1.Sp	0.0142555
SC.LT34F.BM.SC.ST34F.BM	0.0111583	Tgd.vg1.vd6..Th.TCRbko.Tgd.vg1.vd6.24ahi.Th.TCRbko	0.00916031	DC.103.11b..SI.DC.103.11b..SI	0.0141414
T.8Nve.PP.T.8Nve.Sp	0.0105528	DC.8.4.11b..MLN.DC.8.4.11b..SLN.1	0.0091047	GN.Thio.PC.GN.UrAc.PC	0.0140562
T.8Eff.Sp.OT1.12hr.LisOva.T.8Eff.Sp.OT1.24hr.LisOva	0.0105374	DC.4..MLN.DC.4..Sp.ST	0.0090955	Tgd.vg2.24ahi.Th.Tgd.vg2.24alo.Th.TCRbko.1	0.0135952
SC.LTSL.BM.SC.STSL.FL	0.0103252	DC.8.4.11b..Sp.DC.8.4.11b..Sp	0.00908632	Mo.6C.II..Bl.Mo.6C.IIint.Bl	0.0135271
DC.4..SLN.DC.4..Sp.ST	0.0101266	SC.STSL.BM.SC.STSL.FL	0.00896152	Tgd.vg2.24ahi.Th.Tgd.vg2.24ahi.Th.TCRbko	0.0132047
NK.b2m..Sp.NK.MCMV1.Sp	0.00998948	preT.ETP.Th.preT.DN2A.Th	0.00879917	preT.ETP.Th.preT.DN2A.Th	0.0130959
preT.ETP.Th.preT.DN2A.Th	0.00983946	NKT.4..Lv.NKT.4..Sp	0.0086514	NK.H..MCMV1.Sp.NK.MCMV1.Sp.1	0.0127877
Tgd.vg2.24alo.Th.Tgd.vg3.24alo.e17.Th	0.00956429	DC.4..SLN.DC.4..Sp.ST	0.0085902	T.8Mem.LN.T.8Mem.Sp	0.0124316
T.8Eff.Sp.OT1.24hr.LisOva.T.8Eff.Sp.OT1.48hr.LisOva	0.0089568	Mo.6C.II..Bl.Mo.6C.IIint.Bl	0.00857287	Mo.6C.II..Bl.Mo.6C.II..BM.1	0.0123711
B.FrE.BM.B.FrE.FL	0.0088634	Tgd.vg2.24alo.Th.Tgd.vg3.24alo.e17.Th	0.0085197	T.8Eff.Sp.OT1.24hr.LisOva.T.8Eff.Sp.OT1.48hr.LisOva	0.0116587
Tgd.vg2.24ahi.Th.Tgd.vg3.24ahi.e17.Th	0.008822	B.FrE.BM.B.FrE.FL	0.00834637	SC.LT34F.BM.SC.ST34F.BM	0.0112299
NK.H..MCMV1.Sp.NK.MCMV1.Sp.1	0.0086514	T.8Eff.Sp.OT1.24hr.LisOva.T.8Eff.Sp.OT1.48hr.LisOva	0.00789058	NKT.44.NK1.1..Th.NKT.44.NK1.1..Th	0.0111406
Tgd.vg1.vd6..Th.TCRbko.Tgd.vg1.vd6.24ahi.Th.TCRbko	0.00861196	NK.Sp.NK.MCMV1.Sp	0.00784109	NK.49CI..Sp.NK.49H..Sp	0.0110831
DC.8.4.11b..Sp.DC.8.4.11b..Sp	0.00858586	Tgd.vg2.24ahi.Th.TCRbko.Tgd.vg3.24ahi.e17.Th	0.00770021	Tgd.vg2.24ahi.Th.TCRbko.Tgd.vg3.24ahi.e17.Th	0.0108247
Mo.6C.II..Bl.Mo.6C.IIint.Bl	0.00855992	preT.DN3A.Th.T.DN4.Th	0.00735294	Tgd.vg2.24alo.Th.Tgd.vg3.24alo.e17.Th	0.0107411
SC.STSL.BM.SC.STSL.FL	0.00841662	SC.LTSL.BM.SC.LTSL.FL	0.00725765	NKT.4..Lv.NKT.4..Sp	0.0101215
Tgd.vg2.24ahi.Th.TCRbko.Tgd.vg2.24alo.Th.TCRbko.1	0.00839895	Tgd.vg2.24alo.Th.TCRbko.Tgd.vg3.24alo.e17.Th	0.00687831	T.8Eff.Sp.OT1.12hr.LisOva.T.8Eff.Sp.OT1.48hr.LisOva	0.0100796
Tgd.vg2.24alo.Th.TCRbko.Tgd.vg3.24alo.e17.Th	0.00796601	Tgd.vg2.24ahi.Th.TCRbko.Tgd.vg2.24alo.Th.TCRbko.1	0.00681342	SC.CDP.BM.SC.MDP.BM	0.00921659
NKT.44.NK1.1..Th.NKT.44.NK1.1..Th	0.00791557	Tgd.vg2.24ahi.Th.Tgd.vg2.24ahi.Th.TCRbko	0.00660905	SC.STSL.BM.SC.STSL.FL	0.00905701
Tgd.vg2.24ahi.Th.Tgd.vg2.24ahi.Th.TCRbko	0.00766871	preT.ETP.2A.Th.preT.DN2A.Th	0.00618876	Tgd.vg2.24ahi.Th.TCRbko.Tgd.vg2.24alo.Th.TCRbko.1	0.00896624
SC.CMP.BM.MM.SC.MEP.BM	0.00755287	SC.CMP.BM.DR.SC.MEP.BM	0.00609756	B.FrE.BM.B.FrE.FL	0.00837258
T.8Eff.Sp.OT1.12hr.LisOva.T.8Eff.Sp.OT1.48hr.LisOva	0.00737619	SC.CDP.BM.SC.MDP.BM	0.0060698	Tgd.vg2.24ahi.Th.Tgd.vg3.24ahi.e17.Th	0.0082602
SC.LTSL.BM.SC.LTSL.FL	0.00726141	SC.CMP.BM.MM.SC.MEP.BM	0.00601202	preT.ETP.2A.Th.preT.DN2A.Th	0.00774393
proB.CLP.BM.proB.CLP.FL	0.00725765	T.8Eff.Sp.OT1.12hr.LisOva.T.8Eff.Sp.OT1.48hr.LisOva	0.00578643	Tgd.Sp.Tgd.Th	0.00754717
NKT.4..Lv.NKT.4..Sp	0.00712831	NKT.44.NK1.1..Th.NKT.44.NK1.1..Th	0.00578339	Tgd.vg2.24alo.Th.TCRbko.Tgd.vg3.24alo.e17.Th	0.00745077
B.Fo.LN.B.Fo.MLN	0.00693413	NK.b2m..Sp.NK.MCMV1.Sp	0.00576822	B.Fo.LN.B.Fo.MLN	0.00737826
preT.DN3A.Th.preT.DN3B.Th	0.00690755	B.Fo.LN.B.Fo.MLN	0.00545094	Tgd.vg1.vd6..Th.TCRbko.Tgd.vg1.vd6.24ahi.Th.TCRbko	0.00706001
SC.CMP.BM.DR.SC.MEP.BM	0.00664622	Tgd.vg2.24ahi.Th.Tgd.vg3.24ahi.e17.Th	0.00513875	preT.DN3A.Th.preT.DN3B.Th	0.00695931
MLP.BM.MLP.FL	0.00622407	proB.CLP.BM.proB.CLP.FL	0.00512821	Tgd.vg2.24alo.Th.TCRbko.Tgd.vg2.24alo.Th.TCRbko	0.00690388
Mo.6C.II..Bl.Mo.6C.II..BM.1	0.00618238	MLP.BM.MLP.FL	0.00463679	SC.LTSL.BM.SC.LTSL.FL	0.00683132
SC.CDP.BM.SC.MDP.BM	0.00612245	Mo.6C.II..Bl.Mo.6C.II..BM.1	0.00462963	Mo.6C.II..Bl.Mo.6C.II..BM	0.00680985
Tgd.Sp.Tgd.Th	0.00584485	Tgd.vg2.24alo.Th.TCRbko.Tgd.vg2.24alo.Th.TCRbko	0.00421941	proB.FrA.BM.proB.FrA.FL	0.00672182
Tgd.vg2.24alo.Th.TCRbko.Tgd.vg2.24alo.Th.TCRbko	0.00582627	preB.FrD.FL.proB.FrBC.FL	0.004111	proB.CLP.BM.proB.CLP.FL	0.00573514
preT.ETP.2A.Th.preT.DN2A.Th	0.00465116	preT.DN3A.Th.preT.DN3B.Th	0.00370566	proB.FrBC.BM.proB.FrBC.FL	0.00570539
proB.FrA.BM.proB.FrA.FL	0.0046344	Tgd.Sp.Tgd.Th	0.00369588	SC.CMP.BM.DR.SC.MEP.BM	0.00566426
proB.FrBC.BM.proB.FrBC.FL	0.00414079	proB.FrA.BM.proB.FrA.FL	0.00358974	MLP.BM.MLP.FL	0.00520562
preB.FrD.FL.proB.FrBC.FL	0.0041365	proB.FrBC.BM.proB.FrBC.FL	0.00307692	preB.FrD.FL.proB.FrBC.FL	0.0051573
preT.DN3A.Th.preT.DN3.4.Th	0.00366109	preT.DN3A.Th.preT.DN3.4.Th	0.0026137	preT.DN3A.Th.preT.DN3.4.Th	0.00424178
Mo.6C.II..Bl.Mo.6C.II..BM	0.00314136	Mo.6C.II..Bl.Mo.6C.II..BM	0.00208877	SC.CMP.BM.MM.SC.MEP.BM	0.00405268
