# Supplementary material for: Unraveling Gene Fusions for Drug Repositioning in High-Risk Neuroblastoma
Source: Front Pharmacol. 2021 Apr 23;12:608778. doi: 10.3389/fphar.2021.608778 (PMC8105087; doi:10.3389/fphar.2021.608778)
Supplement: Supplementary file 12 [file table7.xlsx]

## Sheet: SOAPfuse
Rank	Overlap	Perturbation	Links	Cell-line	Dose	Time
1	0.1791	BRD-K68548958	L P	MCF7	20.0um	24.0h
2	0.1721	BRD-K98490050	L P	MCF7	10.0um	24.0h
3	0.1707	TG101348	L P	A375	11.1um	24.0h
4	0.1693	"Ingenol 3, 20-dibenzoate"	L P	HCC515	10.0um	24.0h
5	0.1664	BMS-536924	L P	MCF7	11.1um	24.0h
6	0.165	BRD-K26664453	L P	A375	10.0um	24.0h
7	0.165	BRD-K65814004	L P	MCF7	10.0um	24.0h
8	0.165	mitoxantrone	L P	MCF10A	3.33um	24h
9	0.1636	BRD-K57080016	L P	A375	80.0um	24.0h
10	0.1636	PP-110	L P	HT29	22.2um	24.0h
11	0.1608	TG101348	L P	MCF7	11.1um	24.0h
12	0.1594	BMS-754807	L P	A375	10.0um	24.0h
13	0.1594	BRD-A36630025	L P	MCF7	0.35um	24.0h
14	0.1594	AZD-8330	L P	MCF10A	0.12um	24h
15	0.1594	mitoxantrone	L P	A375	0.12um	24h
16	0.1594	mitoxantrone	L P	LNCAP	0.37um	24h
17	0.158	DL-PDMP	L P	HT29	64.0um	24.0h
18	0.158	dovitinib	L P	A549	10um	24h
19	0.1566	QUINACRINE HYDROCHLORIDE	L P	A375	10.0um	24.0h
20	0.1566	BMS-536924	L P	A375	11.1um	24.0h
21	0.1566	BRD-K53414658	L P	A375	10.0um	24.0h
22	0.1566	MK-2206	L P	HT29	10.0um	24.0h
23	0.1566	PHA-793887	L P	HCC515	3.33um	24h
24	0.1551	wortmannin	L P	A375	10.0um	24.0h
25	0.1537	BRD-K57080016	L P	HCC515	80.0um	24.0h
26	0.1537	Tyrphostin AG 1478	L P	HT29	56.78um	24.0h
27	0.1523	PP-110	L P	A375	22.2um	24.0h
28	0.1523	QUINACRINE HYDROCHLORIDE	L P	MCF7	10.0um	24.0h
29	0.1509	PLX-4032	L P	A375	10.0um	24.0h
30	0.1509	palbociclib	L P	HME1	3.33um	24h
31	0.1495	Nutlin-3	L P	A375	44.4um	24.0h
32	0.1495	DG-041	L P	A375	40.0um	24.0h
33	0.1495	mitoxantrone	L P	MCF10A	0.37um	24h
34	0.1495	trametinib	L P	MCF10A	10um	24h
35	0.1495	GSK-2126458	L P	HT29	10um	24h
36	0.1495	palbociclib	L P	HT29	0.37um	24h
37	0.1481	BRD-K19295594	L P	A375	11.1um	24.0h
38	0.1481	Tyrphostin AG 1478	L P	A375	56.78um	24.0h
39	0.1481	vorinostat	L P D	HCC515	10.0um	24.0h
40	0.1481	BJM-ctd2-9	L P	MCF7	10.0um	24.0h
41	0.1481	BRD-A34751532	L P	MCF7	10.0um	24.0h
42	0.1481	BRD-K34014345	L P	MCF7	10.0um	24.0h
43	0.1481	BRD-K67439147	L P	MCF7	10.0um	24.0h
44	0.1481	trametinib	L P	MCF10A	1.11um	24h
45	0.1481	saracatinib	L P	MCF10A	10um	24h
46	0.1467	AS605240	L P	A375	10.0um	24.0h
47	0.1467	CAM-9-027-3	L P	HT29	10.0um	24.0h
48	0.1467	4-Demethoxydaunorubicin hydrochloride (65)	L P	MCF7	0.08um	24.0h
49	0.1467	MLN2238	L P	MCF7	10.0um	24.0h
50	0.1467	B675700.cdx	L P	MCF7	0.04um	24.0h

## Sheet: Tophat
Rank	Overlap	Perturbation	Links	Cell-line	Dose	Time
1	0.1763	BMS-536924	L P	MCF7	11.1um	24.0h
2	0.1763	BRD-K68548958	L P	MCF7	20.0um	24.0h
3	0.175	PP-110	L P	HT29	22.2um	24.0h
4	0.1723	BRD-K26664453	L P	A375	10.0um	24.0h
5	0.1709	mitoxantrone	L P	MCF10A	3.33um	24h
6	0.1696	BRD-K57080016	L P	A375	80.0um	24.0h
7	0.1682	"Ingenol 3, 20-dibenzoate"	L P	HCC515	10.0um	24.0h
8	0.1682	BRD-K98490050	L P	MCF7	10.0um	24.0h
9	0.1682	mitoxantrone	L P	A375	0.12um	24h
10	0.1655	MK-2206	L P	HT29	10.0um	24.0h
11	0.1642	BMS-754807	L P	A375	10.0um	24.0h
12	0.1642	BRD-A36630025	L P	MCF7	0.35um	24.0h
13	0.1629	QUINACRINE HYDROCHLORIDE	L P	A375	10.0um	24.0h
14	0.1629	PP-110	L P	A375	22.2um	24.0h
15	0.1629	BMS-536924	L P	A375	11.1um	24.0h
16	0.1629	BRD-K53414658	L P	A375	10.0um	24.0h
17	0.1602	PLX-4032	L P	A375	10.0um	24.0h
18	0.1602	BRD-K57080016	L P	HCC515	80.0um	24.0h
19	0.1588	TG101348	L P	A375	11.1um	24.0h
20	0.1588	TG101348	L P	MCF7	11.1um	24.0h
21	0.1561	DL-PDMP	L P	HT29	64.0um	24.0h
22	0.1561	BRD-K65814004	L P	MCF7	10.0um	24.0h
23	0.1548	wortmannin	L P	A375	10.0um	24.0h
24	0.1548	BRD-K34014345	L P	MCF7	10.0um	24.0h
25	0.1548	PHA-793887	L P	HCC515	3.33um	24h
26	0.1534	DG-041	L P	A375	40.0um	24.0h
27	0.1534	AS605240	L P	A375	10.0um	24.0h
28	0.1534	AZD-8330	L P	MCF10A	0.12um	24h
29	0.1534	mitoxantrone	L P	LNCAP	0.37um	24h
30	0.1521	dovitinib	L P	A549	10um	24h
31	0.1521	selumetinib	L P	A375	10um	24h
32	0.1521	palbociclib	L P	HT29	0.37um	24h
33	0.1521	saracatinib	L P	MCF10A	10um	24h
34	0.1507	Nutlin-3	L P	A375	44.4um	24.0h
35	0.1507	AZD8055	L P	HT29	10.0um	24.0h
36	0.1507	wortmannin	L P	PC3	10.0um	24.0h
37	0.1507	palbociclib	L P	HME1	3.33um	24h
38	0.1494	wortmannin	L P	A549	10.0um	24.0h
39	0.1494	mitoxantrone	L P	MCF10A	0.37um	24h
40	0.148	BMS-536924	L P	HT29	11.1um	24.0h
41	0.148	CAM-9-027-3	L P	HT29	10.0um	24.0h
42	0.148	BRD-A35588707	L P	MCF7	10.0um	24.0h
43	0.148	GSK-2126458	L P	A375	0.37um	24h
44	0.1467	QUINACRINE HYDROCHLORIDE	L P	MCF7	10.0um	24.0h
45	0.1467	BRD-K67439147	L P	MCF7	10.0um	24.0h
46	0.1467	NVP-TAE684	L P	A375	1.11um	24h
47	0.1467	canertinib	L P	MCF10A	3.33um	24h
48	0.1454	niguldipine hydrochloride	L P	HT29	10.0um	24.0h
49	0.1454	AZD8055	L P	MCF7	10.0um	24.0h
50	0.1454	torin-2	L P	A549	0.37um	24h

## Sheet: Chimerascan
Rank	Overlap	Perturbation	Links	Cell-line	Dose	Time
1	0.1683	BRD-K68548958	L P	MCF7	20.0um	24.0h
2	0.1599	BMS-536924	L P	MCF7	11.1um	24.0h
3	0.1586	BRD-K26664453	L P	A375	10.0um	24.0h
4	0.1586	mitoxantrone	L P	A375	0.12um	24h
5	0.1572	TG101348	L P	A375	11.1um	24.0h
6	0.1572	BMS-536924	L P	A375	11.1um	24.0h
7	0.1572	"Ingenol 3, 20-dibenzoate"	L P	HCC515	10.0um	24.0h
8	0.1572	PP-110	L P	HT29	22.2um	24.0h
9	0.1572	BRD-K98490050	L P	MCF7	10.0um	24.0h
10	0.153	mitoxantrone	L P	MCF10A	3.33um	24h
11	0.1516	PP-110	L P	A375	22.2um	24.0h
12	0.1516	BRD-K53414658	L P	A375	10.0um	24.0h
13	0.1516	BRD-K57080016	L P	A375	80.0um	24.0h
14	0.1516	MK-2206	L P	HT29	10.0um	24.0h
15	0.1516	BRD-K65814004	L P	MCF7	10.0um	24.0h
16	0.1502	QUINACRINE HYDROCHLORIDE	L P	A375	10.0um	24.0h
17	0.1488	BRD-A36630025	L P	MCF7	0.35um	24.0h
18	0.1488	AZD-8330	L P	MCF10A	0.12um	24h
19	0.1488	mitoxantrone	L P	LNCAP	0.37um	24h
20	0.1474	BRD-K57080016	L P	HCC515	80.0um	24.0h
21	0.1474	DL-PDMP	L P	HT29	64.0um	24.0h
22	0.146	BMS-754807	L P	A375	10.0um	24.0h
23	0.146	DG-041	L P	A375	40.0um	24.0h
24	0.146	TG101348	L P	MCF7	11.1um	24.0h
25	0.146	PHA-793887	L P	HCC515	3.33um	24h
26	0.146	saracatinib	L P	MCF10A	10um	24h
27	0.1446	BRD-K19295594	L P	A375	11.1um	24.0h
28	0.1433	wortmannin	L P	A375	10.0um	24.0h
29	0.1433	MLN2238	L P	MCF7	10.0um	24.0h
30	0.1433	palbociclib	L P	HME1	3.33um	24h
31	0.1419	TENIPOSIDE	L P	A375	1.25um	24.0h
32	0.1419	PLX-4032	L P	A375	10.0um	24.0h
33	0.1419	QUINACRINE HYDROCHLORIDE	L P	MCF7	10.0um	24.0h
34	0.1419	trametinib	L P	MCF10A	10um	24h
35	0.1419	palbociclib	L P	HT29	0.37um	24h
36	0.1419	canertinib	L P	MCF10A	3.33um	24h
37	0.1405	Tyrphostin AG 1478	L P	HT29	56.78um	24.0h
38	0.1405	B675700.cdx	L P	MCF7	0.04um	24.0h
39	0.1405	BJM-ctd2-9	L P	MCF7	10.0um	24.0h
40	0.1405	BRD-K43620258	L P	PC3	80.0um	24.0h
41	0.1405	BRD-K34014345	L P	MCF7	10.0um	24.0h
42	0.1405	dovitinib	L P	A549	10um	24h
43	0.1391	Nutlin-3	L P	A375	44.4um	24.0h
44	0.1391	AS605240	L P	A375	10.0um	24.0h
45	0.1391	CAM-9-027-3	L P	HT29	10.0um	24.0h
46	0.1391	AZD8055	L P	HT29	10.0um	24.0h
47	0.1391	BRD-A34751532	L P	MCF7	10.0um	24.0h
48	0.1391	GSK-2126458	L P	A375	0.37um	24h
49	0.1391	palbociclib	L P	HME1	10um	24h
50	0.1377	wortmannin	L P	A549	10.0um	24.0h
