# Supplementary material for: Unraveling Gene Fusions for Drug Repositioning in High-Risk Neuroblastoma
Source: Front Pharmacol. 2021 Apr 23;12:608778. doi: 10.3389/fphar.2021.608778 (PMC8105087; doi:10.3389/fphar.2021.608778)
Supplement: Supplementary file 13 [file table8.xlsx]

## Sheet: Chimerascan
Sample_ID	OS_days	OS_bin	Redefined_patient_group	Age	MYCN status	Sex
NB003	1191	1	High	625	Amp	F
NB004	2046	0	High	335	Amp	F			High	Low
NB005	220	1	High	536	Amp	F		Median survival days	798	1242
NB008	3526	0	High	1652	Amp	M		Log-rank test p value	0.014
NB009	2306	0	High	217	Amp	F		Hazard ratio	1.67
NB010	1081	1	High	379	Amp	M		Median age	880	1486
NB113	3283	0	High	451	Amp	M		Two-sample KS Test	<0.001
NB136	1655	1	High	1679	Amp	M
NB137	364	1	High	1017	Amp	M
NB138	3488	0	High	823	Amp	M
NB175	1595	0	High	134	Amp	F
NB194	404	1	High	767	Amp	F
NB195	360	1	High	1081	Amp	F
NB196	2797	0	High	571	Amp	M
NB197	103	1	High	310	Amp	F
NB198	526	1	High	423	Amp	F
NB252	843	1	High	658	1	F
NB254	2149	0	High	219	Amp	M
NB256	889	1	High	279	Amp	F
NB257	478	1	High	1964	Amp	F
NB258	2092	0	High	3749	Amp	F
NB259	711	1	High	517	Amp	F
NB260	1792	0	High	710	Amp	F
NB261	3570	0	High	1029	Amp	M
NB262	454	1	High	633	Amp	F
NB263	360	1	High	8278	Amp	F
NB264	784	1	High	2105	Amp	F
NB265	2275	0	High	769	Amp	M
NB266	2086	0	High	880	Amp	F
NB267	1695	1	High	978	Amp	F
NB268	499	1	High	3842	Amp	M
NB269	1375	1	High	583	Amp	F
NB270	391	1	High	121	Amp	M
NB271	375	1	High	589	Amp	M
NB272	1699	0	High	1174	Amp	M
NB313	2101	0	High	92	Amp	M
NB314	539	1	High	196	Amp	M
NB319	412	1	High	357	Amp	M
NB320	735	1	High	1113	1	M
NB321	846	1	High	870	Amp	M
NB328	330	1	High	1560	Amp	F
NB331	1049	1	High	1676	Amp	M
NB332	2871	0	High	549	1	M
NB333	1229	1	High	1545	1	M
NB335	1341	1	High	1764	1	F
NB336	2051	0	High	1067	Amp	M
NB337	239	1	High	1968	1	M
NB339	269	1	High	714.6	Amp	F
NB351	6600	0	High	1290	1	M
NB352	2280	0	High	1050	1	M
NB371	541	1	High	1488	1	F
NB373	209	1	High	489	Amp	F
NB374	3234	0	High	1024	1	M
NB375	364	1	High	924	1	M
NB376	498	1	High	1071	1	M
NB377	2324	1	High	1437	1	M
NB379	2054	0	High	810	1	M
NB381	345	1	High	633	Amp	F
NB383	207	1	High	1904	Amp	M
NB390	467	1	High	822	1	F
NB399	978	0	High	1215	1	M
NB401	1382	0	High	1875	1	M
NB403	203	1	High	447	Amp	M
NB404	425	1	High	529	Amp	F
NB405	608	0	High	2338	Amp	M
NB407	463	1	High	1272	Amp	M
NB408	555	1	High	907	Amp	M
NB413	232	0	High	1431	Amp	F
NB414	663	1	High	989	Amp	M
NB424	1239	0	High	533	Amp	F
NB428	1053	0	High	441	Amp	M
NB430	1379	0	High	837	Amp	M
NB431	280	0	High	448	Amp	F
NB432	3238	0	High	582	Amp	F
NB436	3846	0	High	972	1	M
NB437	12	1	High	792	Amp	F
NB439	928	1	High	3636	1	M
NB440	798	1	High	3189	1	M
NB442	1174	1	High	1026	1	F
NB444	593	1	High	1547	Amp	M
NB445	218	1	High	1113	1	M
NB446	1187	1	High	1404	1	M
NB447	1058	1	High	1275	1	M
NB448	600	0	High	1573	1	F
NB449	2739	0	High	521	Amp	F
NB454	200	1	High	711	1	M
NB456	495	1	High	410	Amp	M
NB457	870	1	High	960	Amp	M
NB460	1391	0	High	112	Amp	F
NB461	577	0	High	267	Amp	M
NB465	404	0	High	137	Amp	F
NB469	648	0	High	1022	Amp	M
NB475	262	1	High	1575	Amp	M
NB481	383	0	High	2045	Amp	M
NB484	187	0	High	1546	Amp	F
NB485	92	0	High	712	Amp	F
NB486	413	0	High	478	Amp	M
NB489	877	0	High	865	Amp	F
NB492	892	1	High	947	Amp	M
NB001	1362	1	others	987	1	M
NB002	2836	1	others	1808	1	M
NB007	3152	0	others	942	1	M
NB013	479	1	others	3394	1	M
NB015	1327	0	others	4785	1	M
NB080	416	1	others	1000	Amp	F
NB081	2828	0	others	2737	Amp	M
NB082	3631	0	others	1012	1	M
NB083	3208	0	others	1262	1	M
NB087	2884	0	others	1602	1	M
NB090	763	1	others	5465	1	F
NB091	3804	0	others	2429	1	M
NB092	1445	1	others	933	1	M
NB094	1293	1	others	4394	1	M
NB140	899	1	others	8983	1	F
NB143	4096	0	others	1085	1	F
NB144	2484	0	others	1141	1	M
NB169	592	1	others	4131	Amp	M
NB236	1260	0	others	1742	Amp	M
NB239	2100	0	others	1909	1	M
NB241	1401	0	others	1101	1	M
NB242	626	1	others	1841	1	F
NB243	2790	0	others	1640	1	M
NB244	601	1	others	724	1	M
NB245	2808	1	others	1319	1	M
NB246	1925	0	others	2324	1	M
NB247	1560	0	others	1267	1	M
NB248	1624	0	others	1273	1	M
NB249	2208	0	others	1590	1	M
NB250	1118	1	others	1529	1	F
NB251	4508	0	others	1486	1	M
NB255	602	1	others	982	n.e.	F
NB316	209	1	others	85	Amp	M
NB322	487	1	others	1611	Amp	M
NB326	90	1	others	3240	Amp	F
NB327	720	1	others	690	Amp	M
NB338	2432	0	others	1413	Amp	F
NB341	1440	0	others	750	1	M
NB359	1152	1	others	1570	1	M
NB360	1063	1	others	2135	1	M
NB362	1073	1	others	641	Amp	M
NB369	727	1	others	1132	1	M
NB372	2174	0	others	1890	1	M
NB378	415	1	others	3072	Amp	F
NB384	3809	1	others	1424	1	F
NB385	1454	1	others	2544	1	F
NB386	2132	1	others	2264	1	F
NB388	1014	1	others	1363	1	M
NB389	4090	0	others	660	Amp	M
NB391	2818	0	others	1644	1	M
NB392	766	1	others	1282	1	M
NB393	1235	1	others	1537	1	M
NB394	2269	0	others	1524	1	M
NB396	1401	1	others	1221	1	F
NB400	834	0	others	1812	1	M
NB402	1242	0	others	1325	1	F
NB406	380	1	others	1053	Amp	F
NB409	588	0	others	827	1	M
NB410	259	0	others	2621	1	F
NB411	1266	0	others	2186	1	F
NB412	2141	0	others	1553	1	M
NB415	785	0	others	849	Amp	F
NB418	1035	0	others	1383	1	M
NB422	1174	0	others	1708	1	M
NB426	2669	0	others	1010	1	M
NB438	454	1	others	936	Amp	M
NB443	476	1	others	935.4	Amp	F
NB458	1397	1	others	1931	1	F
NB459	1195	0	others	34	Amp	M
NB464	167	1	others	1289	1	M
NB466	651	0	others	1443	1	F
NB467	268	0	others	2786	1	M
NB478	3567	0	others	1468	1	M
NB480	229	0	others	1897	1	M
NB487	1117	0	others	162	Amp	M
NB490	1098	0	others	1759	Amp	F
NB491	987	0	others	2326	1	M

## Sheet: SOAPfuse
Sample_ID	OS_days	OS_bin	refined_groups	Age	MYCN status	Sex
NB001	1362	1	High	987	1	M
NB002	2836	1	High	1808	1	M			High	Low
NB003	1191	1	High	625	Amp	F		Median survival days	883	1240.5
NB004	2046	0	High	335	Amp	F		Log-rank test p value	0.022
NB005	220	1	High	536	Amp	F		Hazard ratio	1.638
NB007	3152	0	High	942	1	M		Median age	994.5	1430.5
NB008	3526	0	High	1652	Amp	M		Two-sample KS Test	0.002
NB009	2306	0	High	217	Amp	F
NB010	1081	1	High	379	Amp	M
NB013	479	1	High	3394	1	M
NB080	416	1	High	1000	Amp	F
NB081	2828	0	High	2737	Amp	M
NB082	3631	0	High	1012	1	M
NB094	1293	1	High	4394	1	M
NB113	3283	0	High	451	Amp	M
NB136	1655	1	High	1679	Amp	M
NB137	364	1	High	1017	Amp	M
NB138	3488	0	High	823	Amp	M
NB140	899	1	High	8983	1	F
NB175	1595	0	High	134	Amp	F
NB194	404	1	High	767	Amp	F
NB195	360	1	High	1081	Amp	F
NB196	2797	0	High	571	Amp	M
NB197	103	1	High	310	Amp	F
NB198	526	1	High	423	Amp	F
NB236	1260	0	High	1742	Amp	M
NB245	2808	1	High	1319	1	M
NB247	1560	0	High	1267	1	M
NB250	1118	1	High	1529	1	F
NB252	843	1	High	658	1	F
NB254	2149	0	High	219	Amp	M
NB256	889	1	High	279	Amp	F
NB257	478	1	High	1964	Amp	F
NB258	2092	0	High	3749	Amp	F
NB259	711	1	High	517	Amp	F
NB260	1792	0	High	710	Amp	F
NB261	3570	0	High	1029	Amp	M
NB262	454	1	High	633	Amp	F
NB263	360	1	High	8278	Amp	F
NB264	784	1	High	2105	Amp	F
NB265	2275	0	High	769	Amp	M
NB266	2086	0	High	880	Amp	F
NB267	1695	1	High	978	Amp	F
NB268	499	1	High	3842	Amp	M
NB269	1375	1	High	583	Amp	F
NB270	391	1	High	121	Amp	M
NB271	375	1	High	589	Amp	M
NB272	1699	0	High	1174	Amp	M
NB313	2101	0	High	92	Amp	M
NB314	539	1	High	196	Amp	M
NB316	209	1	High	85	Amp	M
NB319	412	1	High	357	Amp	M
NB320	735	1	High	1113	1	M
NB321	846	1	High	870	Amp	M
NB322	487	1	High	1611	Amp	M
NB326	90	1	High	3240	Amp	F
NB327	720	1	High	690	Amp	M
NB328	330	1	High	1560	Amp	F
NB331	1049	1	High	1676	Amp	M
NB332	2871	0	High	549	1	M
NB335	1341	1	High	1764	1	F
NB336	2051	0	High	1067	Amp	M
NB338	2432	0	High	1413	Amp	F
NB339	269	1	High	714.6	Amp	F
NB351	6600	0	High	1290	1	M
NB362	1073	1	High	641	Amp	M
NB374	3234	0	High	1024	1	M
NB378	415	1	High	3072	Amp	F
NB381	345	1	High	633	Amp	F
NB383	207	1	High	1904	Amp	M
NB385	1454	1	High	2544	1	F
NB386	2132	1	High	2264	1	F
NB388	1014	1	High	1363	1	M
NB389	4090	0	High	660	Amp	M
NB390	467	1	High	822	1	F
NB396	1401	1	High	1221	1	F
NB400	834	0	High	1812	1	M
NB403	203	1	High	447	Amp	M
NB404	425	1	High	529	Amp	F
NB405	608	0	High	2338	Amp	M
NB406	380	1	High	1053	Amp	F
NB407	463	1	High	1272	Amp	M
NB408	555	1	High	907	Amp	M
NB410	259	0	High	2621	1	F
NB413	232	0	High	1431	Amp	F
NB414	663	1	High	989	Amp	M
NB415	785	0	High	849	Amp	F
NB418	1035	0	High	1383	1	M
NB428	1053	0	High	441	Amp	M
NB430	1379	0	High	837	Amp	M
NB431	280	0	High	448	Amp	F
NB432	3238	0	High	582	Amp	F
NB437	12	1	High	792	Amp	F
NB439	928	1	High	3636	1	M
NB443	476	1	High	935.4	Amp	F
NB444	593	1	High	1547	Amp	M
NB445	218	1	High	1113	1	M
NB446	1187	1	High	1404	1	M
NB449	2739	0	High	521	Amp	F
NB456	495	1	High	410	Amp	M
NB457	870	1	High	960	Amp	M
NB458	1397	1	High	1931	1	F
NB459	1195	0	High	34	Amp	M
NB460	1391	0	High	112	Amp	F
NB461	577	0	High	267	Amp	M
NB464	167	1	High	1289	1	M
NB465	404	0	High	137	Amp	F
NB467	268	0	High	2786	1	M
NB469	648	0	High	1022	Amp	M
NB475	262	1	High	1575	Amp	M
NB478	3567	0	High	1468	1	M
NB480	229	0	High	1897	1	M
NB481	383	0	High	2045	Amp	M
NB484	187	0	High	1546	Amp	F
NB485	92	0	High	712	Amp	F
NB487	1117	0	High	162	Amp	M
NB489	877	0	High	865	Amp	F
NB490	1098	0	High	1759	Amp	F
NB491	987	0	High	2326	1	M
NB492	892	1	High	947	Amp	M
NB015	1327	0	others	4785	1	M
NB083	3208	0	others	1262	1	M
NB087	2884	0	others	1602	1	M
NB090	763	1	others	5465	1	F
NB091	3804	0	others	2429	1	M
NB092	1445	1	others	933	1	M
NB143	4096	0	others	1085	1	F
NB144	2484	0	others	1141	1	M
NB169	592	1	others	4131	Amp	M
NB239	2100	0	others	1909	1	M
NB241	1401	0	others	1101	1	M
NB242	626	1	others	1841	1	F
NB243	2790	0	others	1640	1	M
NB244	601	1	others	724	1	M
NB246	1925	0	others	2324	1	M
NB248	1624	0	others	1273	1	M
NB249	2208	0	others	1590	1	M
NB251	4508	0	others	1486	1	M
NB255	602	1	others	982	n.e.	F
NB333	1229	1	others	1545	1	M
NB337	239	1	others	1968	1	M
NB341	1440	0	others	750	1	M
NB352	2280	0	others	1050	1	M
NB359	1152	1	others	1570	1	M
NB360	1063	1	others	2135	1	M
NB369	727	1	others	1132	1	M
NB371	541	1	others	1488	1	F
NB372	2174	0	others	1890	1	M
NB373	209	1	others	489	Amp	F
NB375	364	1	others	924	1	M
NB376	498	1	others	1071	1	M
NB377	2324	1	others	1437	1	M
NB379	2054	0	others	810	1	M
NB384	3809	1	others	1424	1	F
NB391	2818	0	others	1644	1	M
NB392	766	1	others	1282	1	M
NB393	1235	1	others	1537	1	M
NB394	2269	0	others	1524	1	M
NB399	978	0	others	1215	1	M
NB401	1382	0	others	1875	1	M
NB402	1242	0	others	1325	1	F
NB409	588	0	others	827	1	M
NB411	1266	0	others	2186	1	F
NB412	2141	0	others	1553	1	M
NB422	1174	0	others	1708	1	M
NB424	1239	0	others	533	Amp	F
NB426	2669	0	others	1010	1	M
NB436	3846	0	others	972	1	M
NB438	454	1	others	936	Amp	M
NB440	798	1	others	3189	1	M
NB442	1174	1	others	1026	1	F
NB447	1058	1	others	1275	1	M
NB448	600	0	others	1573	1	F
NB454	200	1	others	711	1	M
NB466	651	0	others	1443	1	F
NB486	413	0	others	478	Amp	M

## Sheet: Tophat
Sample_ID	OS_days	OS_bin	Redeined_patient groups	Age	MYCN status	Sex
NB001	1362	1	High	987	1	M
NB002	2836	1	High	1808	1	M					High	Low
NB003	1191	1	High	625	Amp	F				Median survival days	735	1229
NB013	479	1	High	3394	1	M				Log-rank test p value	0.032
NB080	416	1	High	1000	Amp	F				Hazard ratio	1.617
NB083	3208	0	High	1262	1	M				Median age	1029	1174
NB090	763	1	High	5465	1	F				Two-sample KS Test	0.589
NB113	3283	0	High	451	Amp	M
NB175	1595	0	High	134	Amp	F
NB195	360	1	High	1081	Amp	F
NB197	103	1	High	310	Amp	F
NB250	1118	1	High	1529	1	F
NB252	843	1	High	658	1	F
NB256	889	1	High	279	Amp	F
NB258	2092	0	High	3749	Amp	F
NB259	711	1	High	517	Amp	F
NB261	3570	0	High	1029	Amp	M
NB262	454	1	High	633	Amp	F
NB263	360	1	High	8278	Amp	F
NB268	499	1	High	3842	Amp	M
NB313	2101	0	High	92	Amp	M
NB316	209	1	High	85	Amp	M
NB320	735	1	High	1113	1	M
NB321	846	1	High	870	Amp	M
NB322	487	1	High	1611	Amp	M
NB326	90	1	High	3240	Amp	F
NB328	330	1	High	1560	Amp	F
NB331	1049	1	High	1676	Amp	M
NB332	2871	0	High	549	1	M
NB336	2051	0	High	1067	Amp	M
NB337	239	1	High	1968	1	M
NB339	269	1	High	714.6	Amp	F
NB341	1440	0	High	750	1	M
NB351	6600	0	High	1290	1	M
NB360	1063	1	High	2135	1	M
NB372	2174	0	High	1890	1	M
NB378	415	1	High	3072	Amp	F
NB383	207	1	High	1904	Amp	M
NB384	3809	1	High	1424	1	F
NB390	467	1	High	822	1	F
NB400	834	0	High	1812	1	M
NB401	1382	0	High	1875	1	M
NB403	203	1	High	447	Amp	M
NB405	608	0	High	2338	Amp	M
NB409	588	0	High	827	1	M
NB412	2141	0	High	1553	1	M
NB414	663	1	High	989	Amp	M
NB418	1035	0	High	1383	1	M
NB426	2669	0	High	1010	1	M
NB431	280	0	High	448	Amp	F
NB432	3238	0	High	582	Amp	F
NB437	12	1	High	792	Amp	F
NB438	454	1	High	936	Amp	M
NB439	928	1	High	3636	1	M
NB445	218	1	High	1113	1	M
NB449	2739	0	High	521	Amp	F
NB456	495	1	High	410	Amp	M
NB457	870	1	High	960	Amp	M
NB459	1195	0	High	34	Amp	M
NB461	577	0	High	267	Amp	M
NB464	167	1	High	1289	1	M
NB465	404	0	High	137	Amp	F
NB466	651	0	High	1443	1	F
NB467	268	0	High	2786	1	M
NB481	383	0	High	2045	Amp	M
NB486	413	0	High	478	Amp	M
NB492	892	1	High	947	Amp	M
NB004	2046	0	Others	335	Amp	F
NB005	220	1	Others	536	Amp	F
NB007	3152	0	Others	942	1	M
NB008	3526	0	Others	1652	Amp	M
NB009	2306	0	Others	217	Amp	F
NB010	1081	1	Others	379	Amp	M
NB015	1327	0	Others	4785	1	M
NB081	2828	0	Others	2737	Amp	M
NB082	3631	0	Others	1012	1	M
NB087	2884	0	Others	1602	1	M
NB091	3804	0	Others	2429	1	M
NB092	1445	1	Others	933	1	M
NB094	1293	1	Others	4394	1	M
NB136	1655	1	Others	1679	Amp	M
NB137	364	1	Others	1017	Amp	M
NB138	3488	0	Others	823	Amp	M
NB140	899	1	Others	8983	1	F
NB143	4096	0	Others	1085	1	F
NB144	2484	0	Others	1141	1	M
NB169	592	1	Others	4131	Amp	M
NB194	404	1	Others	767	Amp	F
NB196	2797	0	Others	571	Amp	M
NB198	526	1	Others	423	Amp	F
NB236	1260	0	Others	1742	Amp	M
NB239	2100	0	Others	1909	1	M
NB241	1401	0	Others	1101	1	M
NB242	626	1	Others	1841	1	F
NB243	2790	0	Others	1640	1	M
NB244	601	1	Others	724	1	M
NB245	2808	1	Others	1319	1	M
NB246	1925	0	Others	2324	1	M
NB247	1560	0	Others	1267	1	M
NB248	1624	0	Others	1273	1	M
NB249	2208	0	Others	1590	1	M
NB251	4508	0	Others	1486	1	M
NB254	2149	0	Others	219	Amp	M
NB255	602	1	Others	982	n.e.	F
NB257	478	1	Others	1964	Amp	F
NB260	1792	0	Others	710	Amp	F
NB264	784	1	Others	2105	Amp	F
NB265	2275	0	Others	769	Amp	M
NB266	2086	0	Others	880	Amp	F
NB267	1695	1	Others	978	Amp	F
NB269	1375	1	Others	583	Amp	F
NB270	391	1	Others	121	Amp	M
NB271	375	1	Others	589	Amp	M
NB272	1699	0	Others	1174	Amp	M
NB314	539	1	Others	196	Amp	M
NB319	412	1	Others	357	Amp	M
NB327	720	1	Others	690	Amp	M
NB333	1229	1	Others	1545	1	M
NB335	1341	1	Others	1764	1	F
NB338	2432	0	Others	1413	Amp	F
NB352	2280	0	Others	1050	1	M
NB359	1152	1	Others	1570	1	M
NB362	1073	1	Others	641	Amp	M
NB369	727	1	Others	1132	1	M
NB371	541	1	Others	1488	1	F
NB373	209	1	Others	489	Amp	F
NB374	3234	0	Others	1024	1	M
NB375	364	1	Others	924	1	M
NB376	498	1	Others	1071	1	M
NB377	2324	1	Others	1437	1	M
NB379	2054	0	Others	810	1	M
NB381	345	1	Others	633	Amp	F
NB385	1454	1	Others	2544	1	F
NB386	2132	1	Others	2264	1	F
NB388	1014	1	Others	1363	1	M
NB389	4090	0	Others	660	Amp	M
NB391	2818	0	Others	1644	1	M
NB392	766	1	Others	1282	1	M
NB393	1235	1	Others	1537	1	M
NB394	2269	0	Others	1524	1	M
NB396	1401	1	Others	1221	1	F
NB399	978	0	Others	1215	1	M
NB402	1242	0	Others	1325	1	F
NB404	425	1	Others	529	Amp	F
NB406	380	1	Others	1053	Amp	F
NB407	463	1	Others	1272	Amp	M
NB408	555	1	Others	907	Amp	M
NB410	259	0	Others	2621	1	F
NB411	1266	0	Others	2186	1	F
NB413	232	0	Others	1431	Amp	F
NB415	785	0	Others	849	Amp	F
NB422	1174	0	Others	1708	1	M
NB424	1239	0	Others	533	Amp	F
NB428	1053	0	Others	441	Amp	M
NB430	1379	0	Others	837	Amp	M
NB436	3846	0	Others	972	1	M
NB440	798	1	Others	3189	1	M
NB442	1174	1	Others	1026	1	F
NB443	476	1	Others	935.4	Amp	F
NB444	593	1	Others	1547	Amp	M
NB446	1187	1	Others	1404	1	M
NB447	1058	1	Others	1275	1	M
NB448	600	0	Others	1573	1	F
NB454	200	1	Others	711	1	M
NB458	1397	1	Others	1931	1	F
NB460	1391	0	Others	112	Amp	F
NB469	648	0	Others	1022	Amp	M
NB475	262	1	Others	1575	Amp	M
NB478	3567	0	Others	1468	1	M
NB480	229	0	Others	1897	1	M
NB484	187	0	Others	1546	Amp	F
NB485	92	0	Others	712	Amp	F
NB487	1117	0	Others	162	Amp	M
NB489	877	0	Others	865	Amp	F
NB490	1098	0	Others	1759	Amp	F
NB491	987	0	Others	2326	1	M
